# Supplementary material for: ParaRef: a decontaminated reference database for parasite detection in ancient and modern metagenomic datasets
Source: Genome Biol. 2025 Oct 23;26:365. doi: 10.1186/s13059-025-03818-w (PMC12548146; doi:10.1186/s13059-025-03818-w)
Supplement: Supplementary file 1 — Additional file 1: Supplementary Tables S1-S13. Summary statistics of taxonomic classifications and additional information to the samples, reference genomes, and datasets used in this study. [file 13059_2025_3818_MOESM1_ESM.xlsx]

## Sheet: S1 - Parasite reference genomes
Table S1: Parasite reference genomes
Scientific Name	Taxonomic Group	NCBI Tax ID	NCBI Accession ID	Assembly Level	Genome length (bp)	Included in final database
Acanthamoeba astronyxis	Other eukaryotes	65658	GCA_000826245.1	Scaffold	83219492	yes
Acanthamoeba castellanii str. Neff	Other eukaryotes	1257118	GCA_000313135.1	Scaffold	39443455	yes
Acanthamoeba culbertsoni	Other eukaryotes	43142	GCA_000826265.1	Scaffold	55280243	yes
Acanthamoeba healyi	Other eukaryotes	65661	GCA_000826305.1	Scaffold	75199922	yes
Acanthamoeba lenticulata	Other eukaryotes	29196	GCA_000826285.1	Scaffold	65839791	yes
Acanthamoeba lugdunensis	Other eukaryotes	61605	GCA_000826425.1	Scaffold	99062859	yes
Acanthamoeba mauritaniensis	Other eukaryotes	196912	GCA_000826465.1	Scaffold	106512939	yes
Acanthamoeba palestinensis	Other eukaryotes	28015	GCA_000826325.1	Scaffold	103249818	yes
Acanthamoeba pearcei	Other eukaryotes	65662	GCA_000826505.1	Scaffold	114322241	yes
Acanthamoeba quina	Other eukaryotes	211522	GCA_000826445.1	Scaffold	83321312	yes
Acanthamoeba rhysodes	Other eukaryotes	32599	GCA_000826385.1	Scaffold	75191921	yes
Acanthocheilonema viteae	Nematoda	6277	GCA_900537255.1	Scaffold	77175447	yes
Acrobeloides nanus	Nematoda	290746	GCA_900406225.1	Scaffold	247818953	yes
Albugo candida 2VRR	Other eukaryotes	911350	FungiDB-61-Acandida2VRR	Scaffold	32793462	yes
Albugo laibachii Nc14	Other eukaryotes	890382	FungiDB-61-AlaibachiiNc14	Scaffold	32766339	yes
Allodiplogaster sudhausi	Nematoda	2761625	GCA_014805415.1	Scaffold	275514220	no
Allodiplogaster sudhausi	Nematoda	2761625	GCA_945643635.1	Contig	352146914	yes
Allomyces macrogynus ATCC 38327	Fungi	578462	GCA_000151295.1	Scaffold	52624944	yes
Alternaria alternata	Fungi	5599	GCA_001642055.1	Scaffold	32986874	yes
Amauroascus niger	Fungi	89421	GCA_001430945.1	Scaffold	34644497	yes
Amauroascus verrucosus	Fungi	2074759	GCA_001430935.1	Scaffold	27676032	yes
Amphiamblys sp. WSBS2006	Fungi	1866961	GCA_001875675.1	Scaffold	5610805	yes
Ancylostoma caninum	Nematoda	29170	GCA_003336725.1	Scaffold	402781093	yes
Ancylostoma ceylanicum	Nematoda	53326	GCA_000402015.1	Scaffold	303727273	no
Ancylostoma ceylanicum	Nematoda	53326	GCA_000688135.1	Scaffold	300901610	yes
Ancylostoma duodenale	Nematoda	51022	GCA_000816745.1	Scaffold	322827410	yes
Angiostrongylus cantonensis	Nematoda	6313	GCA_000331205.1	Contig	6254841	no
Angiostrongylus cantonensis	Nematoda	6313	GCA_001884285.1	Scaffold	273602597	no
Angiostrongylus cantonensis	Nematoda	6313	GCA_009735665.1	Scaffold	235574657	yes
Angiostrongylus costaricensis	Nematoda	334426	GCA_900624975.1	Scaffold	262048424	yes
Angiostrongylus vasorum	Nematoda	321387	GCA_018806985.1	Scaffold	279944320	yes
Angomonas deanei	Other eukaryotes	59799	GCA_903995115.1	Complete Genome	20976081	yes
Anguina tritici	Nematoda	166006	GCA_029339935.1	Contig	169059770	yes
Anisakis simplex	Nematoda	6269	GCA_900576815.1	Scaffold	143524920	no
Anisakis simplex	Nematoda	6269	GCA_900617985.1	Scaffold	122873129	yes
Anncaliia algerae PRA109	Fungi	1240240	GCA_000385855.2	Scaffold	13851317	yes
Antonospora locustae	Fungi	278021	GCA_007674295.1	Chromosome	3171317	yes
Aphanomyces astaci	Other eukaryotes	112090	GCA_000520075.1	Scaffold	58572258	yes
Aphanomyces invadans	Other eukaryotes	157072	GCA_000520115.1	Scaffold	41452125	yes
Aphelenchoides besseyi	Nematoda	269767	GCA_024699835.1	Contig	44700143	no
Aphelenchoides besseyi	Nematoda	269767	GCA_024699855.1	Scaffold	47420495	yes
Aphelenchoides besseyi	Nematoda	269767	GCA_024699875.1	Scaffold	44691555	no
Aphelenchoides besseyi	Nematoda	269767	GCA_024699915.1	Scaffold	46756815	no
Aphelenchoides besseyi	Nematoda	269767	GCA_029619545.1	Contig	50288344	no
Aphelenchoides bicaudatus	Nematoda	293665	GCA_024699845.1	Contig	46428382	yes
Aphelenchoides fujianensis	Nematoda	1052528	GCA_024699865.1	Scaffold	143831857	yes
Aphelenchus avenae	Nematoda	70226	GCA_020875895.1	Scaffold	223437033	yes
Apiotrichum montevideense	Fungi	82521	GCA_001598995.1	Scaffold	24794316	yes
Aplectana chamaeleonis	Nematoda	2696335	GCA_027405815.1	Contig	1036793689	yes
Aplectana chamaeleonis	Nematoda	2696335	GCA_029168955.1	Contig	1036793689	no
Apophysomyces variabilis	Fungi	760013	GCA_002749535.1	Scaffold	38738167	yes
Arthrobotrys flagrans	Fungi	97331	GCA_004000055.1	Contig	36645795	yes
Ascaris lumbricoides	Nematoda	6252	GCA_015227635.1	Scaffold	294989561	yes
Ascaris suum	Nematoda	6253	GCA_000187025.3	Chromosome	278629075	no
Ascaris suum	Nematoda	6253	GCA_000298755.1	Scaffold	262590036	no
Ascaris suum	Nematoda	6253	GCA_000331935.3	Scaffold	278837140	no
Ascaris suum	Nematoda	6253	GCA_013433145.1	Scaffold	297011616	yes
Ascosphaera apis ARSEF 7405	Fungi	392613	GCA_001636715.1	Scaffold	20034979	yes
Aspergillus aculeatus ATCC 16872	Fungi	690307	GCA_001890905.1	Scaffold	35185919	yes
Aspergillus brasiliensis CBS 101740	Fungi	767769	GCA_001889945.1	Scaffold	35651645	yes
Aspergillus campestris IBT 28561	Fungi	1392248	GCA_002847485.1	Contig	28257496	yes
Aspergillus carbonarius ITEM 5010	Fungi	602072	GCA_001990825.1	Scaffold	34120674	yes
Aspergillus clavatus NRRL 1	Fungi	344612	GCA_000002715.1	Scaffold	27850641	yes
Aspergillus cristatus	Fungi	573508	GCA_001717485.1	Scaffold	28318751	yes
Aspergillus eucalypticola CBS 122712	Fungi	1448314	GCA_003184535.1	Contig	34792412	yes
Aspergillus fijiensis CBS 313.89	Fungi	1448319	GCA_003184825.1	Scaffold	36500514	yes
Aspergillus fischeri NRRL 181	Fungi	331117	GCA_000149645.4	Scaffold	31368615	yes
Aspergillus flavus NRRL3357	Fungi	332952	GCA_000006275.3	Scaffold	36789531	yes
Aspergillus fumigatus Af293	Fungi	330879	GCA_000002655.1	Chromosome	28809958	yes
Aspergillus glaucus CBS 516.65	Fungi	1160497	GCA_001890805.1	Scaffold	27781411	yes
Aspergillus heteromorphus CBS 117.55	Fungi	1448321	GCA_003184545.1	Contig	35607567	yes
Aspergillus lentulus	Fungi	293939	GCA_001445615.2	Contig	30774200	yes
Aspergillus luchuensis CBS 106.47	Fungi	1137211	GCA_001890685.1	Scaffold	37304755	yes
Aspergillus nidulans FGSC A4	Fungi	227321	GCA_000149205.2	Scaffold	30101741	yes
Aspergillus niger CBS 513.88	Fungi	425011	GCA_000002855.2	Scaffold	33930422	yes
Aspergillus novofumigatus IBT 16806	Fungi	1392255	GCA_002847465.1	Contig	32440129	yes
Aspergillus ochraceoroseus IBT 24754	Fungi	1392256	GCA_002846915.2	Contig	27718211	yes
Aspergillus oryzae RIB40	Fungi	510516	GCA_000184455.3	Chromosome	37117683	yes
Aspergillus parasiticus	Fungi	5067	GCA_009176385.1	Scaffold	38384359	yes
Aspergillus steynii IBT 23096	Fungi	1392250	GCA_002849105.1	Contig	37847960	yes
Aspergillus sydowii CBS 593.65	Fungi	1036612	GCA_001890705.1	Scaffold	34349148	yes
Aspergillus tanneri	Fungi	1220188	GCA_004798825.1	Scaffold	36538144	yes
Aspergillus terreus NIH2624	Fungi	341663	GCA_000149615.1	Scaffold	29230766	yes
Aspergillus thermomutatus	Fungi	41047	GCA_002237265.2	Contig	30945974	yes
Aspergillus tubingensis CBS 134.48	Fungi	767770	GCA_001890745.1	Scaffold	35139854	yes
Aspergillus versicolor CBS 583.65	Fungi	1036611	GCA_001890125.1	Scaffold	33121003	yes
Aspergillus wentii DTO 134E9	Fungi	1073089	GCA_001890725.1	Scaffold	31295010	yes
Atriophallophorus winterbourni	Platyhelminthes	2682772	GCA_013407085.1	Scaffold	599404735	yes
Auanema rhodensis	Nematoda	473160	GCA_947366455.1	Scaffold	59725703	yes
Auanema sp. JU1783	Nematoda	2878363	GCA_943334845.2	Scaffold	53929085	yes
Babesia bigemina	Other eukaryotes	5866	GCA_000723445.1	Contig	13840936	yes
Babesia bovis T2Bo	Other eukaryotes	484906	GCA_000165395.2	Chromosome	8228827	yes
Babesia caballi	Other eukaryotes	5871	GCA_024862765.1	Contig	12816698	yes
Babesia divergens	Other eukaryotes	32595	GCA_018398725.1	Scaffold	8909892	yes
Babesia microti strain RI	Other eukaryotes	1133968	GCA_000691945.2	Chromosome	6466626	yes
Babesia ovata	Other eukaryotes	189622	GCA_002897235.1	Contig	14453397	yes
Babesia ovis	Other eukaryotes	5869	GCA_023705535.1	Scaffold	8364143	yes
Babesia sp. Xinjiang	Other eukaryotes	462227	GCA_002095265.1	Scaffold	8397745	yes
Batrachochytrium dendrobatidis JEL423	Fungi	403673	GCA_000149865.1	Scaffold	23577733	yes
Batrachochytrium salamandrivorans	Fungi	1357716	GCA_002006685.2	Contig	73346731	yes
Baylisascaris ailuri	Nematoda	941948	GCA_022845575.1	Scaffold	252489176	yes
Baylisascaris schroederi	Nematoda	522413	GCA_006503575.1	Scaffold	232367060	yes
Baylisascaris schroederi	Nematoda	522413	GCA_022844625.1	Scaffold	266967996	no
Beauveria bassiana	Fungi	176275	GCA_014607475.1	Complete Genome	37134214	yes
Benedenia humboldti	Platyhelminthes	2730667	GCA_016432935.1	Contig	2150072	yes
Besnoitia besnoiti	Other eukaryotes	94643	GCA_002563875.1	Chromosome	58845926	yes
Blastocystis hominis	Blastocystis	12968	GCF_000151665.1	Scaffold	18743698	yes
Blastocystis sp. subtype 1	Blastocystis	944036	GCA_027406405.1	Contig	20102801	yes
Blastocystis sp. subtype 2	Blastocystis	944160	GCA_027406325.1	Scaffold	13151254	yes
Blastocystis sp. subtype 3	Blastocystis	944168	GCA_025449415.1	Scaffold	12107308	yes
Blastocystis sp. subtype 4	Blastocystis	944170	GCF_000743755.1	Scaffold	12917697	yes
Blastocystis sp. subtype 6	Blastocystis	944208	GCA_000963415.1	Scaffold	15417329	yes
Blastocystis sp. subtype 7	Blastocystis	1076755	GCA_027406465.1	Scaffold	12267080	yes
Blastocystis sp. subtype 8	Blastocystis	429571	GCA_027406425.1	Scaffold	12692738	yes
Blastocystis sp. subtype 9	Blastocystis	1544353	GCA_000963465.1	Scaffold	11714180	yes
Blastomyces dermatitidis ER-3	Fungi	559297	GCA_000003525.2	Scaffold	66270669	yes
Blastomyces gilchristii SLH14081	Fungi	559298	GCA_000003855.2	Scaffold	74393771	yes
Blastomyces percursus	Fungi	1658174	GCA_001883805.1	Scaffold	32310524	yes
Blechomonas ayalai	Other eukaryotes	1463230	GCA_020509355.1	Scaffold	21403870	yes
Blumeria graminis f. sp. tritici	Fungi	62690	GCA_900519115.1	Chromosome	140663486	yes
Bodo saltans	Other eukaryotes	75058	GCA_001460835.1	Scaffold	38556030	yes
Botrytis cinerea B05.10	Fungi	332648	GCA_000143535.4	Complete Genome	42630066	yes
Bradynema listronoti	Nematoda	413010	GCA_024678965.1	Scaffold	80464700	yes
Bremia lactucae	Other eukaryotes	4779	GCA_004359215.2	Chromosome	91013646	yes
Brugia malayi	Nematoda	6279	GCF_000002995.4	Scaffold	86878348	yes
Brugia pahangi	Nematoda	6280	GCA_001280985.1	Scaffold	82472903	no
Brugia pahangi	Nematoda	6280	GCA_012070555.1	Chromosome	96392906	yes
Brugia pahangi	Nematoda	6280	GCA_900618355.1	Scaffold	89280667	no
Brugia timori	Nematoda	42155	GCA_900618025.1	Scaffold	64179226	yes
Bunonema sp. RGD898	Nematoda	2761626	GCA_014805405.1	Scaffold	34027225	yes
Bursaphelenchus mucronatus	Nematoda	6325	GCA_025436335.1	Chromosome	73003726	yes
Bursaphelenchus okinawaensis	Nematoda	465554	GCA_904066225.2	Scaffold	69954831	yes
Bursaphelenchus okinawaensis	Nematoda	465554	GCA_904067145.1	Scaffold	69954831	no
Bursaphelenchus xylophilus	Nematoda	6326	GCA_000231135.1	Contig	73085728	no
Bursaphelenchus xylophilus	Nematoda	6326	GCA_004128815.1	Scaffold	74595039	no
Bursaphelenchus xylophilus	Nematoda	6326	GCA_010367655.1	Scaffold	68793540	no
Bursaphelenchus xylophilus	Nematoda	6326	GCA_010367685.1	Scaffold	63561231	no
Bursaphelenchus xylophilus	Nematoda	6326	GCA_022702815.1	Contig	77269747	no
Bursaphelenchus xylophilus	Nematoda	6326	GCA_904066235.2	Scaffold	78260759	yes
Bursaphelenchus xylophilus	Nematoda	6326	GCA_904067135.1	Scaffold	78260759	no
Byssoonygena ceratinophila	Fungi	166112	GCA_001430925.1	Scaffold	25568647	yes
Caenorhabditis angaria	Nematoda	860376	GCA_000165025.1	Scaffold	75258781	no
Caenorhabditis angaria	Nematoda	860376	GCA_947459285.1	Scaffold	71365878	yes
Caenorhabditis auriculariae	Nematoda	2777116	GCA_904845305.1	Scaffold	109582018	yes
Caenorhabditis becei	Nematoda	2301260	GCA_900536315.3	Scaffold	86335402	yes
Caenorhabditis bovis	Nematoda	2654633	GCA_902829315.1	Contig	62726283	yes
Caenorhabditis brenneri	Nematoda	135651	GCA_000143925.2	Scaffold	170093638	yes
Caenorhabditis briggsae	Nematoda	6238	GCA_021491975.1	Chromosome	105507276	no
Caenorhabditis briggsae	Nematoda	6238	GCA_022453885.1	Chromosome	106192558	no
Caenorhabditis briggsae	Nematoda	6238	GCA_029581135.1	Chromosome	106951792	no
Caenorhabditis briggsae	Nematoda	6238	GCF_000004555.2	Chromosome	105416539	yes
Caenorhabditis elegans	Nematoda	6239	GCA_000939815.1	Contig	98599102	no
Caenorhabditis elegans	Nematoda	6239	GCA_000975215.1	Chromosome	98298214	no
Caenorhabditis elegans	Nematoda	6239	GCA_001483305.2	Scaffold	133026217	no
Caenorhabditis elegans	Nematoda	6239	GCA_004526295.1	Chromosome	100427386	no
Caenorhabditis elegans	Nematoda	6239	GCA_013403715.1	Contig	103051919	no
Caenorhabditis elegans	Nematoda	6239	GCA_016989095.1	Chromosome	102845785	no
Caenorhabditis elegans	Nematoda	6239	GCA_016989105.1	Chromosome	102883386	no
Caenorhabditis elegans	Nematoda	6239	GCA_016989115.1	Chromosome	103460487	no
Caenorhabditis elegans	Nematoda	6239	GCA_016989125.1	Complete Genome	98826088	no
Caenorhabditis elegans	Nematoda	6239	GCA_016989145.1	Contig	95198557	no
Caenorhabditis elegans	Nematoda	6239	GCA_016989235.1	Contig	102904736	no
Caenorhabditis elegans	Nematoda	6239	GCA_016989245.1	Contig	102916164	no
Caenorhabditis elegans	Nematoda	6239	GCA_016989275.1	Contig	103056687	no
Caenorhabditis elegans	Nematoda	6239	GCA_016989285.1	Contig	103273517	no
Caenorhabditis elegans	Nematoda	6239	GCA_016989295.1	Contig	103274927	no
Caenorhabditis elegans	Nematoda	6239	GCA_016989365.1	Contig	103392894	no
Caenorhabditis elegans	Nematoda	6239	GCA_016989385.1	Contig	103782823	no
Caenorhabditis elegans	Nematoda	6239	GCA_016989455.1	Contig	103800801	no
Caenorhabditis elegans	Nematoda	6239	GCA_016989505.1	Contig	104142053	no
Caenorhabditis elegans	Nematoda	6239	GCA_018136795.1	Contig	104177918	no
Caenorhabditis elegans	Nematoda	6239	GCA_018136805.1	Contig	101858375	no
Caenorhabditis elegans	Nematoda	6239	GCA_018136835.1	Contig	95972472	no
Caenorhabditis elegans	Nematoda	6239	GCA_018136875.1	Contig	104562308	no
Caenorhabditis elegans	Nematoda	6239	GCA_020450165.1	Contig	105609511	no
Caenorhabditis elegans	Nematoda	6239	GCA_022984815.1	Contig	105787077	no
Caenorhabditis elegans	Nematoda	6239	GCA_027422425.1	Contig	106758084	no
Caenorhabditis elegans	Nematoda	6239	GCA_027422445.1	Contig	106853523	no
Caenorhabditis elegans	Nematoda	6239	GCA_028201415.1	Contig	108678471	no
Caenorhabditis elegans	Nematoda	6239	GCA_028201515.1	Contig	114241212	no
Caenorhabditis elegans	Nematoda	6239	GCA_029748435.1	Chromosome	102449614	no
Caenorhabditis elegans	Nematoda	6239	GCF_000002985.6	Complete Genome	100286401	yes
Caenorhabditis inopinata	Nematoda	1978547	GCA_003052745.1	Chromosome	122580819	yes
Caenorhabditis japonica	Nematoda	281687	GCA_000147155.1	Scaffold	154057934	yes
Caenorhabditis latens	Nematoda	1503980	GCA_002259235.2	Scaffold	120366962	yes
Caenorhabditis nigoni	Nematoda	1611254	GCA_001643685.2	Chromosome	132111203	no
Caenorhabditis nigoni	Nematoda	1611254	GCA_002742825.1	Chromosome	128469192	no
Caenorhabditis nigoni	Nematoda	1611254	GCA_027920645.1	Chromosome	129435387	yes
Caenorhabditis panamensis	Nematoda	2301259	GCA_900536275.1	Scaffold	78128214	no
Caenorhabditis panamensis	Nematoda	2301259	GCA_900883565.2	Scaffold	78127482	yes
Caenorhabditis remanei	Nematoda	31234	GCA_001643735.4	Chromosome	124498641	no
Caenorhabditis remanei	Nematoda	31234	GCA_002259225.3	Chromosome	132046141	no
Caenorhabditis remanei	Nematoda	31234	GCA_018990105.1	Scaffold	142529424	no
Caenorhabditis remanei	Nematoda	31234	GCF_000149515.1	Scaffold	138406203	yes
Caenorhabditis sp. 21 LS-2015	Nematoda	1737332	GCA_900536235.3	Scaffold	92694461	yes
Caenorhabditis sp. 26 LS-2015	Nematoda	1737333	GCA_900536285.3	Scaffold	100864676	yes
Caenorhabditis sp. 31 LS-2015	Nematoda	1737334	GCA_900536295.3	Scaffold	103015225	yes
Caenorhabditis sp. 32 LS-2015	Nematoda	1737335	GCA_900536325.3	Scaffold	64717952	yes
Caenorhabditis sp. 36 PRJEB53466	Nematoda	2970133	GCA_946814055.1	Scaffold	59010448	yes
Caenorhabditis sp. 38 MB-2015	Nematoda	1729975	GCA_900536415.3	Scaffold	100282591	yes
Caenorhabditis sp. 39 LS-2015	Nematoda	1737336	GCA_900536345.3	Scaffold	90256594	yes
Caenorhabditis sp. 40 LS-2015	Nematoda	1737337	GCA_900536305.3	Scaffold	101072304	yes
Caenorhabditis tropicalis	Nematoda	1561998	GCA_000186765.1	Scaffold	76497192	no
Caenorhabditis tropicalis	Nematoda	1561998	GCA_016735795.1	Chromosome	81451603	yes
Candida albicans SC5314	Fungi	237561	GCA_000182965.3	Chromosome	14276300	yes
Candida auris	Fungi	498019	GCA_002759435.2	Scaffold	12365659	yes
Candida dubliniensis CD36	Fungi	573826	GCA_000026945.1	Complete Genome	14618422	yes
Candida duobushaemulonis	Fungi	1231522	GCA_002926085.1	Contig	12580400	yes
Candida haemuloni	Fungi	45357	GCA_002926055.1	Contig	13314323	yes
Candida metapsilosis	Fungi	273372	GCA_017655625.1	Scaffold	13093264	yes
Candida parapsilosis	Fungi	5480	GCA_000182765.2	Contig	13030174	yes
Candida pseudohaemulonii	Fungi	418784	GCA_003013735.1	Scaffold	12590698	yes
Candida tropicalis MYA-3404	Fungi	294747	GCA_000006335.3	Scaffold	14575599	yes
Cardicola forsteri	Platyhelminthes	335511	GCA_025895645.1	Contig	216531548	yes
Cenococcum geophilum 1.58	Fungi	794803	GCA_001692895.1	Scaffold	177343869	yes
Cercopithifilaria johnstoni	Nematoda	2874296	GCA_916381525.1	Scaffold	76934820	yes
Chaetomium globosum CBS 148.51	Fungi	306901	GCA_000143365.1	Scaffold	34336862	yes
Chromera velia CCMP2878	Other eukaryotes	1169474	GCA_018398765.1	Scaffold	193306556	yes
Chrysosporium queenslandicum	Fungi	264361	GCA_001430955.1	Scaffold	30395187	yes
Cladophialophora bantiana CBS 173.52	Fungi	1442370	GCA_000835475.1	Scaffold	36639109	yes
Cladophialophora carrionii	Fungi	86049	GCA_001700775.1	Scaffold	29802520	yes
Cladophialophora immunda	Fungi	569365	GCA_000835495.1	Scaffold	42968387	yes
Cladophialophora psammophila CBS 110553	Fungi	1182543	GCA_000585535.1	Scaffold	39333014	yes
Claviceps purpurea 20.1	Fungi	1111077	GCA_000347355.1	Scaffold	30901871	yes
Clavispora lusitaniae ATCC 42720	Fungi	306902	GCA_000003835.1	Scaffold	12079919	yes
Clonorchis sinensis	Platyhelminthes	79923	GCA_000236345.1	Scaffold	547104041	no
Clonorchis sinensis	Platyhelminthes	79923	GCA_003604175.2	Chromosome	555231785	yes
Coccidioides immitis RS	Fungi	246410	GCA_000149335.2	Scaffold	29015619	yes
Coccidioides posadasii str. Silveira	Fungi	443226	GCA_000170175.2	Scaffold	27427344	yes
Colletotrichum graminicola M1.001	Fungi	645133	GCA_000149035.1	Scaffold	50906596	yes
Coprinopsis cinerea okayama7#130	Fungi	240176	GCA_000182895.1	Contig	36192556	yes
Cordyceps militaris	Fungi	73501	GCA_008080495.1	Complete Genome	33618380	yes
Crithidia fasciculata	Other eukaryotes	5656	GCA_000331325.2	Chromosome	41296350	yes
Cruorifilaria tuberocauda	Nematoda	1766051	GCA_013365365.1	Contig	75516636	yes
Cryptococcus albidus var. albidus	Fungi	1231661	GCA_001444555.1	Contig	24807186	yes
Cryptococcus cf. gattii	Fungi	2011032	GCA_009650685.1	Chromosome	17886378	yes
Cryptococcus gattii VGII R265	Fungi	294750	GCA_002954075.1	Chromosome	17580959	yes
Cryptococcus gattii WM276	Fungi	367775	GCA_000185945.1	Chromosome	18361682	yes
Cryptococcus neoformans var. neoformans JEC21	Fungi	214684	GCA_000091045.1	Chromosome	19050125	yes
Cryptosporidium andersoni	Other eukaryotes	117008	GCA_001865355.1	Scaffold	9084332	yes
Cryptosporidium baileyi	Other eukaryotes	27987	GCA_001593455.1	Contig	8493640	yes
Cryptosporidium bovis	Other eukaryotes	310047	GCA_009768925.2	Scaffold	9110870	yes
Cryptosporidium hominis TU502	Other eukaryotes	353151	GCA_000006425.2	Scaffold	8914723	yes
Cryptosporidium meleagridis	Other eukaryotes	93969	GCA_001593445.1	Contig	8973200	yes
Cryptosporidium muris RN66	Other eukaryotes	441375	GCF_000006515.1	Scaffold	9238736	yes
Cryptosporidium parvum Iowa II	Other eukaryotes	353152	GCA_000165345.1	Chromosome	9087655	yes
Cryptosporidium ryanae	Other eukaryotes	515981	GCA_009792415.2	Scaffold	9058925	yes
Cryptosporidium sp. chipmunk genotype I	Other eukaryotes	1280935	GCA_004936735.2	Scaffold	9052107	yes
Cryptosporidium sp. chipmunk LX-2015	Other eukaryotes	1603071	GCA_000831705.1	Contig	9509783	yes
Cryptosporidium tyzzeri	Other eukaryotes	756076	GCA_007210665.1	Scaffold	8937304	yes
Cryptosporidium ubiquitum	Other eukaryotes	857276	GCA_001865345.1	Scaffold	8968667	yes
Cucumispora dikerogammari	Fungi	658444	GCA_014805705.1	Scaffold	32397457	yes
Cyberlindnera fabianii	Fungi	36022	GCA_001983305.1	Contig	12188250	yes
Cyclospora cayetanensis	Other eukaryotes	88456	GCA_000769155.2	Scaffold	43961175	yes
Cylicostephanus goldi	Nematoda	71465	GCA_900617965.1	Scaffold	164847740	yes
Cyphellophora europaea CBS 101466	Fungi	1220924	GCA_000365145.2	Scaffold	28719617	yes
Cystoisospora suis	Other eukaryotes	483139	GCA_002600585.1	Scaffold	81139999	yes
Cytauxzoon felis	Other eukaryotes	27996	GCA_020283715.1	Contig	9109172	yes
Debaryomyces fabryi	Fungi	58627	GCA_001447935.2	Contig	11697257	yes
Debaryomyces hansenii CBS767	Fungi	284592	GCA_000006445.2	Chromosome	12151761	yes
Deladenus siricidicola	Nematoda	287718	GCA_009724625.1	Scaffold	93153961	yes
Dibothriocephalus latus	Platyhelminthes	60516	GCA_900617775.1	Scaffold	493049113	yes
Dicrocoelium dendriticum	Platyhelminthes	57078	GCA_000950715.1	Contig	424790813	no
Dicrocoelium dendriticum	Platyhelminthes	57078	GCA_944474145.1	Chromosome	1883523968	yes
Dictyocaulus viviparus	Nematoda	29172	GCA_000816705.1	Scaffold	156893894	yes
Dictyocoela muelleri	Fungi	279532	GCA_016256075.1	Scaffold	41908660	yes
Dictyocoela roeselum	Fungi	288439	GCA_016255985.1	Scaffold	2205630	yes
Dipetalonema caudispina	Nematoda	1766039	GCA_013365325.1	Scaffold	81561392	yes
Diplogasteroides magnus	Nematoda	560213	GCA_014805445.1	Scaffold	213807932	yes
Diploscapter coronatus	Nematoda	288516	GCA_002207785.1	Scaffold	169445850	yes
Diploscapter pachys	Nematoda	2018661	GCA_002287525.1	Scaffold	156503834	yes
Dipylidium caninum	Platyhelminthes	66787	GCA_017562135.1	Contig	109012297	yes
Dipylidium caninum	Platyhelminthes	66787	GCA_028455885.1	Scaffold	82055651	no
Dipylidium caninum	Platyhelminthes	66787	GCA_028456195.1	Scaffold	85878945	no
Dirofilaria immitis	Nematoda	6287	GCA_001077395.1	Contig	84878920	no
Dirofilaria immitis	Nematoda	6287	GCA_009829315.1	Contig	89153617	no
Dirofilaria immitis	Nematoda	6287	GCA_013365355.1	Scaffold	83711010	no
Dirofilaria immitis	Nematoda	6287	GCA_024305405.1	Contig	86813779	yes
Dirofilaria repens	Nematoda	31241	GCA_008729115.1	Contig	99578628	yes
Ditylenchus destructor	Nematoda	166010	GCA_001579705.1	Scaffold	108829417	no
Ditylenchus destructor	Nematoda	166010	GCA_022814885.1	Contig	139411310	yes
Ditylenchus destructor	Nematoda	166010	GCA_022814895.1	Contig	120895792	no
Ditylenchus dipsaci	Nematoda	166011	GCA_004194705.1	Scaffold	227228821	yes
Ditylenchus dipsaci	Nematoda	166011	GCA_029232805.1	Scaffold	228244842	no
Ditylenchus dipsaci	Nematoda	166011	GCA_029233205.1	Contig	239517387	no
Ditylenchus weischeri	Nematoda	989217	GCA_029231635.1	Scaffold	196328972	no
Ditylenchus weischeri	Nematoda	989217	GCA_029231655.1	Contig	177059798	yes
Diutina rugosa	Fungi	5481	GCA_008704595.1	Scaffold	13433577	yes
Dracunculus medinensis	Nematoda	318479	GCA_900625125.1	Scaffold	103582672	yes
Dugesia japonica	Platyhelminthes	6161	GCA_001938525.1	Scaffold	829884062	yes
Echinococcus canadensis	Platyhelminthes	519352	GCA_900004735.1	Scaffold	115022610	yes
Echinococcus granulosus	Platyhelminthes	6210	GCA_021556725.1	Chromosome	168957719	no
Echinococcus granulosus	Platyhelminthes	6210	GCF_000524195.1	Scaffold	110106964	yes
Echinococcus multilocularis	Platyhelminthes	6211	GCA_000469725.3	Scaffold	112135503	yes
Echinococcus oligarthrus	Platyhelminthes	6212	GCA_900683695.1	Contig	105959096	yes
Echinostoma caproni	Platyhelminthes	27848	GCA_900618425.1	Scaffold	768992840	yes
Edhazardia aedis USNM 41457	Fungi	1003232	GCA_000230595.3	Scaffold	50748798	yes
Eimeria acervulina	Other eukaryotes	5801	GCA_000499425.1	Scaffold	45677409	yes
Eimeria brunetti	Other eukaryotes	51314	GCA_000499725.1	Scaffold	65020649	yes
Eimeria falciformis	Other eukaryotes	84963	GCA_002271815.1	Scaffold	41633439	yes
Eimeria maxima	Other eukaryotes	5804	GCA_000499605.1	Scaffold	45874462	yes
Eimeria mitis	Other eukaryotes	44415	GCA_000499745.2	Scaffold	66895571	yes
Eimeria necatrix	Other eukaryotes	51315	GCA_000499385.1	Scaffold	54911932	yes
Eimeria praecox	Other eukaryotes	51316	GCA_000499445.1	Scaffold	55968490	yes
Eimeria tenella	Other eukaryotes	5802	GCA_905310635.1	Chromosome	53215962	yes
Elaeophora elaphi	Nematoda	1147741	GCA_000499685.1	Scaffold	1478571	yes
Emergomyces africanus	Fungi	1955775	GCA_001660665.1	Scaffold	29707524	yes
Emergomyces orientalis	Fungi	1972497	GCA_002110485.1	Contig	35498521	yes
Emergomyces pasteurianus Ep9510	Fungi	1447872	GCA_001883825.1	Scaffold	32381861	yes
Encephalitozoon cuniculi GB-M1	Fungi	284813	GCA_000091225.2	Chromosome	2496714	yes
Encephalitozoon hellem ATCC 50504	Fungi	907965	GCA_000277815.3	Chromosome	2251784	yes
Encephalitozoon intestinalis ATCC 50506	Fungi	876142	GCA_000146465.1	Chromosome	2216798	yes
Encephalitozoon romaleae SJ-2008	Fungi	1178016	GCA_000280035.2	Chromosome	2187595	yes
Endotrypanum monterogeii	Other eukaryotes	5705	GCA_000333855.2	Chromosome	32004424	yes
Entamoeba dispar SAW760	Other eukaryotes	370354	GCA_000209125.2	Scaffold	30503664	yes
Entamoeba histolytica HM-1:IMSS	Other eukaryotes	294381	GCA_000208925.2	Scaffold	20771095	yes
Entamoeba invadens IP1	Other eukaryotes	370355	GCA_000330505.1	Scaffold	40496007	yes
Entamoeba moshkovskii	Other eukaryotes	41668	GCA_002914575.1	Scaffold	22738010	yes
Entamoeba nuttalli P19	Other eukaryotes	1076696	GCF_000257125.1	Scaffold	14351590	yes
Enterobius vermicularis	Nematoda	51028	GCA_900576705.1	Scaffold	144223730	yes
Enterocytozoon bieneusi H348	Fungi	481877	GCA_000209485.1	Scaffold	3859221	yes
Enterocytozoon hepatopenaei	Fungi	646526	GCA_002081675.1	Scaffold	3252945	yes
Enterospora canceri	Fungi	1081671	GCA_002087915.1	Contig	3095189	yes
Epichloe festucae Fl1	Fungi	877507	GCA_003814445.1	Complete Genome	35023690	yes
Epichloe glyceriae E277	Fungi	1035635	GCA_000225285.2	Contig	46723002	yes
Eudiplozoon nipponicum	Platyhelminthes	116851	GCA_029291075.1	Contig	939802929	yes
Exophiala aquamarina CBS 119918	Fungi	1182545	GCA_000709125.1	Scaffold	40982715	yes
Exophiala dermatitidis NIH/UT8656	Fungi	858893	GCA_000230625.1	Scaffold	26372207	yes
Exophiala mesophila	Fungi	212818	GCA_000836275.1	Scaffold	29256826	yes
Exophiala oligosperma	Fungi	215243	GCA_000835515.1	Scaffold	37920466	yes
Exophiala spinifera	Fungi	91928	GCA_000836115.1	Scaffold	32873413	yes
Fasciola gigantica	Platyhelminthes	46835	GCA_002867515.3	Scaffold	815755506	no
Fasciola gigantica	Platyhelminthes	46835	GCA_006461475.1	Scaffold	1067955917	no
Fasciola gigantica	Platyhelminthes	46835	GCA_018104335.1	Scaffold	1347762911	yes
Fasciola hepatica	Platyhelminthes	6192	GCA_000824725.2	Scaffold	1182328283	no
Fasciola hepatica	Platyhelminthes	6192	GCA_000947175.1	Scaffold	1183504361	no
Fasciola hepatica	Platyhelminthes	6192	GCA_002763495.2	Scaffold	1080014412	no
Fasciola hepatica	Platyhelminthes	6192	GCA_900302435.1	Scaffold	1163484157	yes
Fasciolopsis buski	Platyhelminthes	27845	GCA_008360955.1	Scaffold	720117733	yes
Fonsecaea pedrosoi CBS 271.37	Fungi	1442368	GCA_000835455.1	Scaffold	34632884	yes
Fusarium circinatum	Fungi	48490	GCA_013396185.1	Scaffold	42614554	yes
Fusarium fujikuroi IMI 58289	Fungi	1279085	GCA_900079805.1	Chromosome	43807812	yes
Fusarium graminearum	Fungi	5518	GCA_900044135.1	Chromosome	38047942	yes
Fusarium mangiferae	Fungi	192010	GCA_900044065.1	Scaffold	45713518	yes
Fusarium odoratissimum	Fungi	2502994	GCA_000350365.1	Scaffold	48808043	yes
Fusarium oxysporum f. sp. lycopersici 4287	Fungi	426428	GCA_000149955.2	Chromosome	60011252	yes
Fusarium proliferatum ET1	Fungi	1227346	GCA_900067095.1	Scaffold	44903261	yes
Fusarium vanettenii 77-13-4	Fungi	660122	GCA_000151355.1	Scaffold	51230360	yes
Fusarium verticillioides 7600	Fungi	334819	GCA_000149555.1	Chromosome	41794269	yes
Gaeumannomyces tritici R3-111a-1	Fungi	644352	GCA_000145635.1	Scaffold	40978414	yes
Giardia intestinalis	Other eukaryotes	5741	GCF_000002435.2	Chromosome	11673475	yes
Giardia muris	Other eukaryotes	5742	GCA_006247105.1	Chromosome	9777924	yes
Girardia tigrina	Platyhelminthes	6162	GCA_001938485.1	Scaffold	1325689572	yes
Globisporangium irregulare DAOM BR486	Other eukaryotes	1223557	GCA_000387425.2	Scaffold	42676619	yes
Globisporangium iwayamae DAOM BR242034	Other eukaryotes	1223558	GCA_000387465.2	Scaffold	41664801	yes
Globisporangium ultimum DAOM BR144	Other eukaryotes	431595	GCA_000143045.1	Scaffold	42791458	yes
Globodera ellingtonae	Nematoda	1517492	GCA_001723225.1	Scaffold	105065163	yes
Globodera pallida	Nematoda	36090	GCA_000724045.1	Scaffold	103634401	no
Globodera pallida	Nematoda	36090	GCA_020449905.1	Scaffold	112275158	yes
Globodera pallida	Nematoda	36090	GCA_023343765.1	Scaffold	118347338	no
Globodera rostochiensis	Nematoda	31243	GCA_018350315.1	Scaffold	101220641	no
Globodera rostochiensis	Nematoda	31243	GCA_018350325.1	Scaffold	92200793	yes
Globodera rostochiensis	Nematoda	31243	GCA_900079975.1	Scaffold	91457744	no
Gongylonema pulchrum	Nematoda	637853	GCA_900617915.1	Scaffold	302426968	yes
Gregarina niphandrodes	Other eukaryotes	110365	GCA_000223845.4	Scaffold	13637874	yes
Gyrodactylus bullatarudis	Platyhelminthes	82660	GCA_012064415.1	Scaffold	83305350	yes
Gyrodactylus salaris	Platyhelminthes	37629	GCA_000715275.1	Scaffold	67348207	yes
Haemonchus contortus	Nematoda	6289	GCA_000442195.1	Scaffold	299070827	no
Haemonchus contortus	Nematoda	6289	GCA_000469685.2	Chromosome	277739597	yes
Haemonchus contortus	Nematoda	6289	GCA_007637855.2	Chromosome	448432379	no
Haemonchus placei	Nematoda	6290	GCA_900617895.1	Scaffold	248051386	yes
Haemoproteus tartakovskyi	Other eukaryotes	707206	GCA_001625125.1	Scaffold	22751163	yes
Halicephalobus mephisto	Nematoda	2559892	GCA_009193035.1	Scaffold	61421878	yes
Halicephalobus sp. NKZ332	Nematoda	2598192	GCA_009761265.1	Scaffold	47154361	yes
Hamiltosporidium magnivora	Fungi	148818	GCA_004325065.1	Contig	20734143	yes
Hamiltosporidium tvaerminnensis	Fungi	1176355	GCA_004325045.1	Contig	18344352	yes
Hammondia hammondi	Other eukaryotes	99158	GCA_000258005.2	Scaffold	67460985	yes
Hanseniaspora guilliermondii	Fungi	56406	GCA_900119595.1	Scaffold	9035520	yes
Hanseniaspora uvarum	Fungi	29833	GCA_001747055.1	Scaffold	8805186	yes
Heligmosomoides bakeri	Nematoda	375939	GCA_900096555.1	Chromosome	648477975	no
Heligmosomoides bakeri	Nematoda	375939	GCA_947359475.1	Scaffold	310519831	yes
Heligmosomoides bakeri	Nematoda	375939	GCA_947359485.1	Scaffold	692450925	no
Heligmosomoides polygyrus	Nematoda	6339	GCA_900618505.1	Scaffold	522709189	no
Heligmosomoides polygyrus polygyrus	Nematoda	243955	GCA_947396875.1	Chromosome	655933348	no
Heligmosomoides polygyrus polygyrus	Nematoda	243955	GCA_947396885.1	Scaffold	625855423	yes
Hemileia vastatrix	Fungi	203904	GCA_004125335.1	Scaffold	541187406	yes
Hepatocystis sp. ex Piliocolobus tephrosceles	Other eukaryotes	2600580	GCA_902459845.2	Scaffold	19920082	yes
Hepatospora eriocheir	Fungi	1081669	GCA_002087885.1	Scaffold	4538111	yes
Heterobilharzia americana	Platyhelminthes	39320	GCA_944470545.2	Chromosome	685114177	no
Heterobilharzia americana	Platyhelminthes	39320	GCA_944470555.1	Scaffold	665164197	yes
Heterodera carotae	Nematoda	157847	GCA_024500135.1	Contig	95119944	yes
Heterodera glycines	Nematoda	51029	GCA_000150805.1	Scaffold	80778247	no
Heterodera glycines	Nematoda	51029	GCA_004148225.2	Chromosome	156300699	yes
Heterodera glycines	Nematoda	51029	GCA_015680885.1	Scaffold	140269496	no
Heterodera schachtii	Nematoda	97005	GCA_019095935.1	Scaffold	174307393	no
Heterodera schachtii	Nematoda	97005	GCA_020449115.1	Scaffold	185867480	no
Heterodera schachtii	Nematoda	97005	GCA_023374025.1	Scaffold	174309215	yes
Heterorhabditis bacteriophora	Nematoda	37862	GCA_000223415.1	Scaffold	74356772	yes
Heterorhabditis indica	Nematoda	51550	GCA_020740425.2	Scaffold	84585366	yes
Histomonas meleagridis	Other eukaryotes	135588	GCA_020186115.1	Scaffold	43414713	yes
Histoplasma ohiense (nom. inval.)	Fungi	2902605	GCA_000170615.1	Contig	41285888	yes
Hoplolaimus columbus	Nematoda	312701	GCA_016433075.1	Contig	46941449	yes
Hoplolaimus galeatus	Nematoda	211160	GCA_016432905.1	Contig	13242996	yes
Hortaea werneckii EXF-2000	Fungi	1157616	GCA_002127715.1	Contig	49777326	yes
Hyaloperonospora arabidopsidis Emoy2	Other eukaryotes	559515	GCA_000173235.2	Scaffold	70263251	yes
Hydatigera taeniaeformis	Platyhelminthes	6205	GCA_900622495.1	Scaffold	100513659	yes
Hymenolepis diminuta	Platyhelminthes	6216	GCA_900618445.1	Scaffold	164748043	no
Hymenolepis diminuta	Platyhelminthes	6216	GCA_900708905.1	Scaffold	167946785	yes
Hymenolepis diminuta	Platyhelminthes	6216	GCA_902177915.1	Scaffold	167972465	no
Hymenolepis microstoma	Platyhelminthes	85433	GCA_000469805.3	Chromosome	162456563	yes
Kluyveromyces lactis	Fungi	28985	GCA_000002515.1	Complete Genome	10689112	yes
Koerneria luziae	Nematoda	912562	GCA_014805365.1	Scaffold	177125596	yes
Kwoniella bestiolae CBS 10118	Fungi	1296100	GCA_000512585.2	Scaffold	24346955	yes
Kwoniella dejecticola CBS 10117	Fungi	1296121	GCA_000512565.2	Scaffold	23858104	yes
Kwoniella heveanensis CBS 569	Fungi	1296119	GCA_000507425.3	Scaffold	25191614	yes
Kwoniella mangroviensis CBS 8507	Fungi	1296122	GCA_000507465.3	Scaffold	22592271	yes
Leishmania aethiopica L147	Other eukaryotes	1206056	GCA_000444285.2	Chromosome	30987001	yes
Leishmania amazonensis	Other eukaryotes	5659	GCA_000438535.1	Scaffold	29003854	yes
Leishmania arabica	Other eukaryotes	40284	GCA_000410695.2	Chromosome	30769451	yes
Leishmania braziliensis MHOM/BR/75/M2904	Other eukaryotes	420245	GCA_000002845.2	Chromosome	31986892	yes
Leishmania donovani	Other eukaryotes	5661	GCA_000227135.2	Chromosome	31252135	yes
Leishmania enriettii	Other eukaryotes	5663	GCA_000410755.2	Chromosome	30426963	yes
Leishmania gerbilli	Other eukaryotes	40285	GCA_000443025.1	Scaffold	30818428	yes
Leishmania infantum	Other eukaryotes	5671	GCA_900500625.2	Complete Genome	32803248	yes
Leishmania major strain Friedlin	Other eukaryotes	347515	GCA_000002725.2	Complete Genome	32855082	yes
Leishmania mexicana MHOM/GT/2001/U1103	Other eukaryotes	929439	GCA_000234665.4	Chromosome	32074503	yes
Leishmania orientalis	Other eukaryotes	2249476	GCA_017916335.1	Chromosome	34192569	yes
Leishmania panamensis MHOM/COL/81/L13	Other eukaryotes	1295824	GCA_000340495.1	Scaffold	30965649	yes
Leishmania sp. Ghana 2012 LV757	Other eukaryotes	2803181	GCA_017918215.1	Chromosome	35953057	yes
Leishmania sp. MAR LEM2494	Other eukaryotes	1303197	GCA_000409445.2	Chromosome	30528139	yes
Leishmania sp. Namibia	Other eukaryotes	2802991	GCA_017918225.1	Chromosome	34118094	yes
Leishmania tarentolae	Other eukaryotes	5689	TriTrypDB-61-LtarentolaeParrotTarII	Chromosome	30440719	yes
Leishmania tropica L590	Other eukaryotes	1206058	GCA_000410715.1	Scaffold	31323065	yes
Leishmania turanica	Other eukaryotes	62297	GCA_000441995.1	Scaffold	30871804	yes
Leptomonas pyrrhocoris	Other eukaryotes	157538	GCA_001293395.1	Scaffold	30266237	yes
Leptomonas seymouri	Other eukaryotes	5684	GCA_001299535.1	Scaffold	27601262	yes
Levipalatum texanum	Nematoda	1486449	GCA_014805385.1	Scaffold	154391745	yes
Lichtheimia corymbifera JMRC:FSU:9682	Fungi	1263082	GCA_000723665.1	Scaffold	30977301	yes
Lichtheimia ramosa	Fungi	688394	GCA_008728235.1	Complete Genome	31885420	yes
Litomosoides brasiliensis	Nematoda	221926	GCA_013365375.1	Scaffold	65189881	yes
Litomosoides sigmodontis	Nematoda	42156	GCA_013365315.1	Scaffold	63946925	yes
Litomosoides sigmodontis	Nematoda	42156	GCA_900537275.1	Scaffold	63813650	no
Loa loa	Nematoda	7209	GCA_000733445.1	Contig	96405388	no
Loa loa	Nematoda	7209	GCF_000183805.2	Scaffold	87518593	yes
Lodderomyces elongisporus NRRL YB-4239	Fungi	379508	GCA_000149685.1	Scaffold	15460620	yes
Lomentospora prolificans	Fungi	41688	GCA_002276285.1	Contig	37626594	yes
Macrophomina phaseolina MS6	Fungi	1126212	GCA_000302655.1	Contig	48882833	yes
Macrostomum lignano	Platyhelminthes	282301	GCA_001188465.1	Contig	1040124789	no
Macrostomum lignano	Platyhelminthes	282301	GCA_002269645.1	Scaffold	762829307	yes
Madathamugadia hiepei	Nematoda	1240987	GCA_013365335.1	Scaffold	77676864	yes
Magnaporthiopsis poae ATCC 64411	Fungi	644358	GCA_000193285.1	Scaffold	34673006	yes
Malassezia globosa CBS 7966	Fungi	425265	GCA_000181695.1	Contig	8958094	yes
Malassezia restricta	Fungi	76775	GCA_003290485.1	Complete Genome	7369627	yes
Malassezia sympodialis ATCC 42132	Fungi	1230383	GCA_900149145.1	Complete Genome	7786082	yes
Mansonella ozzardi	Nematoda	122354	GCA_029876185.1	Scaffold	74839131	yes
Mansonella sp. 'DEUX'	Nematoda	1719275	GCA_947561635.1	Scaffold	82435325	yes
Mansonella sp. 'DEUX'	Nematoda	1719275	GCA_948294485.1	Scaffold	79576055	no
Mastigamoeba balamuthi	Other eukaryotes	108607	GCA_902651635.1	Scaffold	53949838	yes
Melampsora larici-populina 98AG31	Fungi	747676	GCA_000204055.1	Scaffold	97682699	yes
Meloidogyne arenaria	Nematoda	6304	GCA_003133805.1	Contig	284032373	no
Meloidogyne arenaria	Nematoda	6304	GCA_003693565.1	Scaffold	162847002	no
Meloidogyne arenaria	Nematoda	6304	GCA_017562155.1	Contig	281698354	yes
Meloidogyne arenaria	Nematoda	6304	GCA_900003985.1	Scaffold	256263447	no
Meloidogyne chitwoodi	Nematoda	59747	GCA_015183025.1	Contig	46924610	no
Meloidogyne chitwoodi	Nematoda	59747	GCA_015183035.1	Contig	47477280	yes
Meloidogyne chitwoodi	Nematoda	59747	GCA_015183065.1	Contig	47730907	no
Meloidogyne enterolobii	Nematoda	390850	GCA_003693675.1	Scaffold	162351025	no
Meloidogyne enterolobii	Nematoda	390850	GCA_903797545.1	Scaffold	240052909	no
Meloidogyne enterolobii	Nematoda	390850	GCA_903994135.1	Scaffold	240052909	yes
Meloidogyne exigua	Nematoda	186942	GCA_018905775.1	Contig	42101073	yes
Meloidogyne floridensis	Nematoda	298350	GCA_000751915.1	Scaffold	94894093	no
Meloidogyne floridensis	Nematoda	298350	GCA_003693605.1	Scaffold	74621421	yes
Meloidogyne graminicola	Nematoda	189291	GCA_002778205.2	Scaffold	36814536	no
Meloidogyne graminicola	Nematoda	189291	GCA_014773135.1	Scaffold	41549113	yes
Meloidogyne hapla	Nematoda	6305	GCA_000172435.1	Contig	53012960	yes
Meloidogyne incognita	Nematoda	6306	GCA_000180415.1	Contig	82095019	no
Meloidogyne incognita	Nematoda	6306	GCA_003693645.1	Contig	193150271	no
Meloidogyne incognita	Nematoda	6306	GCA_014132215.1	Scaffold	121519182	yes
Meloidogyne incognita	Nematoda	6306	GCA_900182535.1	Scaffold	180212183	no
Meloidogyne javanica	Nematoda	6303	GCA_003693625.1	Scaffold	149871018	yes
Meloidogyne javanica	Nematoda	6303	GCA_900003945.1	Scaffold	235486090	no
Meloidogyne luci	Nematoda	1585531	GCA_902706615.1	Contig	209155305	yes
Mesocestoides corti	Platyhelminthes	53468	GCA_900604375.1	Scaffold	116274440	yes
Mesorhabditis belari	Nematoda	2138241	GCA_900631915.1	Contig	163453184	yes
Mesorhabditis belari	Nematoda	2138241	GCA_900631935.1	Contig	32872664	no
Metarhizium anisopliae ARSEF 549	Fungi	1276135	GCA_000814975.1	Scaffold	38325361	yes
Meyerozyma guilliermondii ATCC 6260	Fungi	294746	GCA_000149425.1	Scaffold	10574537	yes
Micoletzkya japonica	Nematoda	1250332	GCA_900490955.1	Scaffold	180352191	yes
Microsporidium sp. FI-F-10	Fungi	2732488	GCA_021821965.1	Contig	2206487	yes
Microsporum canis CBS 113480	Fungi	554155	GCA_000151145.1	Scaffold	23137485	yes
Mitosporidium daphniae	Fungi	1485682	GCA_000760515.2	Contig	5635072	yes
Moniezia expansa	Platyhelminthes	28841	GCA_019097775.1	Scaffold	136538346	yes
Monocercomonoides exilis	Other eukaryotes	2049356	GCA_001643675.2	Contig	82301135	yes
Mucor circinelloides 1006PhL	Fungi	1220926	GCA_000401635.1	Scaffold	34134616	yes
Mucor lusitanicus CBS 277.49	Fungi	747725	GCA_001638945.1	Contig	36567582	yes
Naegleria fowleri	Other eukaryotes	5763	GCA_014843625.1	Complete Genome	27994426	yes
Naegleria gruberi	Other eukaryotes	5762	GCA_000004985.1	Scaffold	36295096	yes
Naegleria lovaniensis	Other eukaryotes	51637	GCA_003324165.2	Scaffold	30876303	yes
Nakaseomyces glabratus	Fungi	5478	GCA_000002545.2	Chromosome	12317945	yes
Necator americanus	Nematoda	51031	GCF_000507365.1	Scaffold	208173610	yes
Nematocida ausubeli	Fungi	1913371	GCA_000250695.1	Scaffold	4649639	yes
Nematocida displodere	Fungi	1805483	GCA_001642395.1	Scaffold	3057189	yes
Nematocida major	Fungi	1912982	GCA_021653875.1	Scaffold	3786698	yes
Nematocida parisii ERTm1	Fungi	881290	GCA_000250985.1	Scaffold	4029056	yes
Nematocida sp. ERTm5	Fungi	1805481	GCA_001642415.1	Scaffold	4394323	yes
Neospora caninum Liverpool	Other eukaryotes	572307	GCA_000208865.2	Chromosome	57524119	yes
Neurospora crassa OR74A	Fungi	367110	GCA_000182925.2	Chromosome	41061603	yes
Neurospora discreta FGSC 8579	Fungi	510953	FungiDB-61-NdiscretaFGSC8579	Scaffold	37145397	yes
Neurospora tetrasperma FGSC 2508	Fungi	510951	GCA_000213175.1	Scaffold	38490826	yes
Nippostrongylus brasiliensis	Nematoda	27835	GCA_900200055.1	Contig	347480154	yes
Nippostrongylus brasiliensis	Nematoda	27835	GCA_900618405.1	Scaffold	281787967	no
Nosema apis BRL 01	Fungi	1037528	GCA_000447185.1	Scaffold	8513856	yes
Nosema bombycis CQ1	Fungi	578461	GCA_000383075.1	Scaffold	14356492	yes
Nosema ceranae BRL01	Fungi	578460	GCA_000182985.1	Contig	7860219	yes
Nosema granulosis	Fungi	83296	GCA_015832245.1	Scaffold	8834943	yes
Oesophagostomum dentatum	Nematoda	61180	GCA_000797555.1	Scaffold	351605877	yes
Onchocerca flexuosa	Nematoda	387005	GCA_002249935.1	Scaffold	62736202	yes
Onchocerca flexuosa	Nematoda	387005	GCA_900618345.1	Scaffold	84642940	no
Onchocerca lupi	Nematoda	153009	GCA_028564675.1	Contig	92491485	yes
Onchocerca ochengi	Nematoda	42157	GCA_000950515.2	Scaffold	91277801	yes
Onchocerca ochengi	Nematoda	42157	GCA_001077375.1	Scaffold	95347607	no
Onchocerca ochengi	Nematoda	42157	GCA_900537205.1	Scaffold	95347607	no
Onchocerca volvulus	Nematoda	6282	GCA_000180695.1	Scaffold	25992171	no
Onchocerca volvulus	Nematoda	6282	GCA_000499405.2	Scaffold	93266462	yes
Ophiostoma piceae UAMH 11346	Fungi	1262450	GCA_000410735.1	Scaffold	32504266	yes
Opisthorchis felineus	Platyhelminthes	147828	GCA_004794785.1	Scaffold	607001493	yes
Opisthorchis viverrini	Platyhelminthes	6198	GCA_001990785.1	Scaffold	448780138	no
Opisthorchis viverrini	Platyhelminthes	6198	GCF_000715545.1	Scaffold	572111430	yes
Ordospora colligata OC4	Fungi	1354746	GCA_000803265.1	Contig	2290528	yes
Oscheius dolichura	Nematoda	473156	GCA_022343475.1	Contig	68006955	no
Oscheius dolichura	Nematoda	473156	GCA_022343505.1	Chromosome	70352590	no
Oscheius dolichura	Nematoda	473156	GCA_932521035.1	Contig	72803202	yes
Oscheius onirici	Nematoda	1559960	GCA_932521025.1	Chromosome	65791359	yes
Oscheius sp. DF5120	Nematoda	2879420	GCA_932521415.1	Chromosome	47760781	yes
Oscheius sp. G VE-2021	Nematoda	2881407	GCA_022343465.1	Contig	128886982	yes
Oscheius sp. JU1382	Nematoda	2879419	GCA_932521405.1	Chromosome	62259853	yes
Oscheius sp. MCB	Nematoda	1523172	GCA_000934875.1	Contig	38321349	yes
Oscheius sp. TEL-2014	Nematoda	1573569	GCA_001513535.1	Scaffold	117290108	yes
Oscheius sp. TEL-2014	Nematoda	1573569	GCA_001630785.1	Scaffold	112480486	no
Oscheius tipulae	Nematoda	141969	GCA_013425905.1	Chromosome	60163038	yes
Oscheius tipulae	Nematoda	141969	GCA_900184235.1	Scaffold	59452313	no
Panagrellus redivivus	Nematoda	6233	GCA_000341325.1	Scaffold	62073019	yes
Panagrellus sp. LJ2284	Nematoda	2950576	GCA_024447225.1	Contig	74454495	yes
Panagrellus sp. LJ2285	Nematoda	2950577	GCA_024447235.1	Contig	62270399	yes
Panagrolaimus davidi	Nematoda	227884	GCA_901779475.1	Scaffold	117974128	yes
Panagrolaimus sp. ES5	Nematoda	591445	GCA_901766855.1	Scaffold	88662962	yes
Panagrolaimus sp. JU765	Nematoda	591449	GCA_901765185.1	Scaffold	63454929	yes
Panagrolaimus sp. k MP-2021	Nematoda	2901388	GCA_028622995.1	Contig	265853464	yes
Panagrolaimus sp. LJ2400	Nematoda	2950585	GCA_024447215.1	Contig	182164411	yes
Panagrolaimus sp. LJ2406	Nematoda	2950587	GCA_024447205.1	Contig	230526197	yes
Panagrolaimus sp. LJ2414	Nematoda	2950588	GCA_024447195.1	Contig	217946463	yes
Panagrolaimus sp. PS1159	Nematoda	55785	GCA_901765195.1	Scaffold	83255419	yes
Panagrolaimus sp. PS1579	Nematoda	310962	GCA_901779485.1	Scaffold	47617765	yes
Panagrolaimus superbus	Nematoda	310955	GCA_901766145.1	Scaffold	75570095	yes
Paracoccidioides brasiliensis Pb03	Fungi	482561	GCA_000150475.2	Scaffold	28836656	yes
Paracoccidioides lutzii Pb01	Fungi	502779	GCA_000150705.2	Scaffold	32625232	yes
Paragonimus heterotremus	Platyhelminthes	100268	GCA_013368495.1	Scaffold	777905259	yes
Paragonimus kellicotti	Platyhelminthes	100269	GCA_014220965.1	Scaffold	616603129	yes
Paragonimus skrjabini miyazakii	Platyhelminthes	59628	GCA_014338405.1	Scaffold	836460056	yes
Paragonimus westermani	Platyhelminthes	34504	GCA_008508345.1	Scaffold	876357177	yes
Paragonimus westermani	Platyhelminthes	34504	GCA_015252655.1	Scaffold	781896510	no
Parapristionchus giblindavisi	Nematoda	1187980	GCA_900491355.1	Scaffold	178308095	no
Parapristionchus giblindavisi	Nematoda	1187980	GCA_943737045.1	Contig	251641265	yes
Parascaris univalens	Nematoda	6257	GCA_002259205.1	Scaffold	252156326	no
Parascaris univalens	Nematoda	6257	GCA_002259215.1	Scaffold	241715821	yes
Parastagonospora nodorum SN15	Fungi	321614	GCA_016801405.1	Chromosome	37019737	yes
Parastrongyloides trichosuri	Nematoda	131310	GCA_000941615.1	Contig	42219646	yes
Paratrypanosoma confusum	Other eukaryotes	1470209	GCA_002921335.1	Scaffold	25288733	yes
Parelaphostrongylus tenuis	Nematoda	148309	GCA_019055375.1	Scaffold	490895320	yes
Penicilliopsis zonata CBS 506.65	Fungi	1073090	GCA_001890105.1	Scaffold	26015890	yes
Penicillium rubens Wisconsin 54-1255	Fungi	500485	GCA_000226395.1	Contig	32203817	yes
Peronospora effusa	Other eukaryotes	542832	GCA_003843895.1	Scaffold	32079051	yes
Phanerochaete chrysosporium RP-78	Fungi	273507	GCA_000167175.1	Contig	29842250	yes
Phycomyces blakesleeanus NRRL 1555(-)	Fungi	763407	GCA_001638985.2	Scaffold	53368560	yes
Phytophthora capsici	Other eukaryotes	4784	GCA_016618375.1	Scaffold	94175927	yes
Phytophthora cinnamomi var. cinnamomi CBS 144.22	Other eukaryotes	1048749	FungiDB-61-PcinnamomiCBS144-22	Scaffold	58248003	yes
Phytophthora infestans T30-4	Other eukaryotes	403677	GCA_000142945.1	Scaffold	190133476	yes
Phytophthora palmivora var. palmivora	Other eukaryotes	611791	GCA_002911725.1	Scaffold	107397801	yes
Phytophthora parasitica INRA-310	Other eukaryotes	761204	GCA_000247585.2	Scaffold	53871265	yes
Phytophthora plurivora	Other eukaryotes	639000	GCA_002247145.1	Scaffold	40434457	yes
Phytophthora ramorum	Other eukaryotes	164328	GCA_000149735.1	Scaffold	54424536	yes
Phytophthora sojae	Other eukaryotes	67593	GCA_000149755.2	Scaffold	79327257	yes
Phytopythium vexans DAOM BR484	Other eukaryotes	1223560	GCA_000387545.2	Scaffold	33582665	yes
Pichia kudriavzevii	Fungi	4909	GCA_003054445.1	Complete Genome	10863895	yes
Plasmodium berghei ANKA	Other eukaryotes	5823	GCA_900002375.2	Chromosome	18780606	yes
Plasmodium chabaudi chabaudi	Other eukaryotes	31271	GCA_900002335.2	Complete Genome	18973757	yes
Plasmodium coatneyi	Other eukaryotes	208452	GCA_001680005.1	Chromosome	27685430	yes
Plasmodium cynomolgi	Other eukaryotes	5827	GCA_900180395.1	Chromosome	30657612	yes
Plasmodium falciparum 3D7	Other eukaryotes	36329	GCA_000002765.3	Complete Genome	23332839	yes
Plasmodium fragile	Other eukaryotes	5857	GCA_000956335.1	Scaffold	22936786	yes
Plasmodium gaboni	Other eukaryotes	647221	GCA_001602025.1	Chromosome	19966537	yes
Plasmodium gallinaceum	Other eukaryotes	5849	GCA_900005855.1	Scaffold	23877187	yes
Plasmodium inui San Antonio 1	Other eukaryotes	1237626	GCA_000524495.1	Scaffold	26201470	yes
Plasmodium knowlesi strain H	Other eukaryotes	5851	GCA_000006355.3	Chromosome	24384598	yes
Plasmodium malariae	Other eukaryotes	5858	GCA_900090045.1	Chromosome	33618035	yes
Plasmodium ovale	Other eukaryotes	36330	GCA_900090035.2	Chromosome	33388657	yes
Plasmodium reichenowi	Other eukaryotes	5854	GCA_000723685.1	Scaffold	23917262	yes
Plasmodium relictum	Other eukaryotes	85471	GCA_900005765.1	Chromosome	22579648	yes
Plasmodium sp. DRC-Itaito	Other eukaryotes	720590	GCA_900257145.2	Chromosome	20307785	yes
Plasmodium sp. gorilla clade G1	Other eukaryotes	880534	GCA_900095595.1	Chromosome	24796794	yes
Plasmodium sp. gorilla clade G2	Other eukaryotes	880535	GCA_900097015.1	Chromosome	22190291	yes
Plasmodium sp. gorilla clade G3	Other eukaryotes	880536	GCA_900097035.1	Chromosome	21237197	yes
Plasmodium vinckei vinckei	Other eukaryotes	54757	GCA_900681995.1	Complete Genome	18374134	yes
Plasmodium vivax	Other eukaryotes	5855	GCA_900093555.2	Chromosome	28899270	yes
Plasmodium vivax-like sp.	Other eukaryotes	27990	PlasmoDB-61-Pvivax-likePvl01	Chromosome	22173509	yes
Plasmodium yoelii	Other eukaryotes	5861	GCA_900002385.2	Complete Genome	23083521	yes
Plectus murrayi	Nematoda	538668	GCA_004785735.1	Scaffold	220576793	yes
Plectus sambesii	Nematoda	2011161	GCA_002796945.1	Scaffold	186593363	yes
Pleurotus ostreatus PC15	Fungi	1137138	GCA_000697685.1	Scaffold	34342639	yes
Pneumocystis canis	Fungi	2698477	GCA_017788925.1	Scaffold	7382618	yes
Pneumocystis jirovecii	Fungi	42068	GCA_000333975.2	Contig	8179979	yes
Pneumocystis oryctolagi	Fungi	42067	GCA_017311285.1	Scaffold	7409722	yes
Pneumocystis sp. 'macacae'	Fungi	2698480	GCA_018127085.1	Chromosome	8274826	yes
Pneumocystis wakefieldiae	Fungi	38082	GCA_017301755.1	Complete Genome	7303369	yes
Podospora anserina S mat+	Fungi	515849	GCA_000226545.1	Contig	34250760	yes
Podospora comata	Fungi	48703	GCA_900290415.1	Chromosome	34157309	yes
Porcisia hertigi	Other eukaryotes	2761500	GCA_017918235.1	Chromosome	34958218	yes
Porospora cf. gigantea A	Other eukaryotes	2853593	GCA_019968955.1	Scaffold	8810643	yes
Pristionchus arcanus	Nematoda	1195655	GCA_900490705.1	Scaffold	194517820	yes
Pristionchus entomophagus	Nematoda	358040	GCA_900490825.1	Scaffold	242231587	yes
Pristionchus exspectatus	Nematoda	1195656	GCA_900380275.1	Scaffold	167014498	no
Pristionchus exspectatus	Nematoda	1195656	GCA_911812115.1	Scaffold	169540605	yes
Pristionchus fissidentatus	Nematoda	1538716	GCA_900490895.1	Scaffold	232461474	yes
Pristionchus japonicus	Nematoda	1195657	GCA_900490845.1	Scaffold	198553437	yes
Pristionchus maxplancki	Nematoda	1317128	GCA_900490775.1	Scaffold	222408857	yes
Pristionchus mayeri	Nematoda	1317129	GCA_900490875.1	Scaffold	266602839	yes
Pristionchus pacificus	Nematoda	54126	GCA_000180635.4	Chromosome	154957827	yes
Pristionchus pacificus	Nematoda	54126	GCA_918442785.1	Scaffold	142917593	no
Pristionchus pacificus	Nematoda	54126	GCA_918442795.1	Scaffold	145803384	no
Pristionchus pacificus	Nematoda	54126	GCA_918442805.1	Scaffold	153501534	no
Pristionchus pacificus	Nematoda	54126	GCA_918442815.1	Scaffold	145112548	no
Pristionchus pacificus	Nematoda	54126	GCA_918442825.1	Scaffold	159483343	no
Pristionchus pacificus	Nematoda	54126	GCA_918442835.1	Scaffold	141981671	no
Pristionchus pacificus	Nematoda	54126	GCA_918442845.1	Scaffold	148299775	no
Prostheceraeus crozeri	Platyhelminthes	2291463	GCA_907163375.1	Scaffold	2065453619	yes
Proteocephalus fallax	Platyhelminthes	3003519	GCA_028672205.1	Scaffold	131542718	yes
Protopolystoma xenopodis	Platyhelminthes	117903	GCA_900617795.1	Scaffold	593006571	yes
Pseudogymnoascus destructans 20631-21	Fungi	658429	GCA_000184105.1	Scaffold	28356058	yes
Pseudoloma neurophilia	Fungi	146866	GCA_001432165.1	Contig	5248409	yes
Puccinia graminis f. sp. tritici CRL 75-36-700-3	Fungi	418459	GCA_000149925.1	Scaffold	81600488	yes
Puccinia sorghi	Fungi	27349	GCA_001263375.1	Scaffold	71015930	yes
Puccinia striiformis	Fungi	27350	GCA_002920065.1	Scaffold	84627742	yes
Puccinia triticina 1-1 BBBD Race 1	Fungi	630390	GCA_000151525.2	Scaffold	106563903	yes
Pyricularia oryzae 70-15	Fungi	242507	GCA_000002495.2	Chromosome	40949321	yes
Pythium aphanidermatum DAOM BR444	Other eukaryotes	1223555	GCA_000387445.2	Scaffold	34264281	yes
Pythium arrhenomanes ATCC 12531	Other eukaryotes	1223556	GCA_000387505.2	Scaffold	42804114	yes
Pythium insidiosum	Other eukaryotes	114742	GCA_001029375.2	Contig	66713539	yes
Radopholus similis	Nematoda	46012	GCA_013357305.1	Scaffold	50535140	yes
Radopholus similis	Nematoda	46012	GCA_013357325.1	Scaffold	50070272	no
Raffaelea lauricola	Fungi	483707	GCA_014183025.1	Scaffold	34305769	yes
Rhabditida sp.	Nematoda	2731189	GCA_029299675.1	Scaffold	2815222	yes
Rhabditida sp. S2 005 001R2	Nematoda	2492660	GCA_004026265.1	Scaffold	50496789	yes
Rhabditophanes sp. KR3021	Nematoda	114890	GCA_000944355.1	Contig	47120089	yes
Rhinocladiella mackenziei CBS 650.93	Fungi	1442369	GCA_000835555.1	Scaffold	32433268	yes
Rhizophagus irregularis DAOM 181602=DAOM 197198	Fungi	747089	GCA_000439145.3	Scaffold	129782361	yes
Rhizopus delemar RA 99-880	Fungi	246409	GCA_000149305.1	Scaffold	45324238	yes
Rhizopus microsporus var. microsporus	Fungi	86635	GCA_002083745.1	Scaffold	24892044	yes
Rodentolepis nana	Platyhelminthes	102285	GCA_900617975.1	Scaffold	156779205	yes
Romanomermis culicivorax	Nematoda	13658	GCA_001039655.1	Scaffold	267654222	yes
Rotylenchulus reniformis	Nematoda	239373	GCA_001026735.1	Scaffold	310835023	yes
Saccharomyces cerevisiae S288C	Fungi	559292	GCA_000146045.2	Complete Genome	12071326	yes
Saccharomyces paradoxus	Fungi	27291	GCA_002079055.1	Chromosome	12075453	yes
Saccharomycodes ludwigii	Fungi	36035	GCA_900491785.1	Scaffold	10773167	yes
Saprolegnia diclina VS20	Other eukaryotes	1156394	GCA_000281045.1	Scaffold	40460948	yes
Saprolegnia parasitica CBS 223.65	Other eukaryotes	695850	GCA_000151545.2	Scaffold	48176889	yes
Sarcocystis neurona	Other eukaryotes	42890	GCA_000727475.1	Scaffold	122423763	yes
Scedosporium apiospermum	Fungi	563466	GCA_000732125.1	Scaffold	43202131	yes
Schistocephalus solidus	Platyhelminthes	70667	GCA_017591395.1	Scaffold	625199799	yes
Schistocephalus solidus	Platyhelminthes	70667	GCA_900618435.1	Scaffold	517333403	no
Schistosoma bovis	Platyhelminthes	6184	GCA_003958945.1	Scaffold	360800354	no
Schistosoma bovis	Platyhelminthes	6184	GCA_944470425.1	Chromosome	406116441	yes
Schistosoma bovis	Platyhelminthes	6184	GCA_944470445.2	Scaffold	391756303	no
Schistosoma curassoni	Platyhelminthes	6186	GCA_900618015.1	Scaffold	334776364	no
Schistosoma curassoni	Platyhelminthes	6186	GCA_907275115.1	Chromosome	396843292	no
Schistosoma curassoni	Platyhelminthes	6186	GCA_944474815.1	Scaffold	396843292	yes
Schistosoma guineensis	Platyhelminthes	393876	GCA_944470375.1	Scaffold	379228771	yes
Schistosoma haematobium	Platyhelminthes	6185	GCA_944470455.2	Chromosome	390638621	no
Schistosoma haematobium	Platyhelminthes	6185	GCA_944470465.2	Chromosome	400248827	no
Schistosoma haematobium	Platyhelminthes	6185	GCF_000699445.3	Chromosome	431515322	yes
Schistosoma intercalatum	Platyhelminthes	6187	GCA_944470365.1	Chromosome	382241571	yes
Schistosoma intercalatum	Platyhelminthes	6187	GCA_944470385.2	Scaffold	385983128	no
Schistosoma japonicum	Platyhelminthes	6182	GCA_000151775.1	Scaffold	369022049	no
Schistosoma japonicum	Platyhelminthes	6182	GCA_006368765.1	Scaffold	369873845	no
Schistosoma japonicum	Platyhelminthes	6182	GCA_021461655.1	Chromosome	408397200	no
Schistosoma japonicum	Platyhelminthes	6182	GCA_025215515.1	Chromosome	404370401	yes
Schistosoma mansoni	Platyhelminthes	6183	GCA_000237925.5	Chromosome	391379333	yes
Schistosoma margrebowiei	Platyhelminthes	48269	GCA_900618395.1	Scaffold	363933805	no
Schistosoma margrebowiei	Platyhelminthes	48269	GCA_944470205.1	Scaffold	394845898	yes
Schistosoma mattheei	Platyhelminthes	31246	GCA_900617995.1	Scaffold	326279473	no
Schistosoma mattheei	Platyhelminthes	31246	GCA_944470405.1	Scaffold	389224454	yes
Schistosoma rodhaini	Platyhelminthes	6188	GCA_944470415.1	Chromosome	413299306	yes
Schistosoma rodhaini	Platyhelminthes	6188	GCA_944470435.2	Scaffold	388465650	no
Schistosoma spindale	Platyhelminthes	6189	GCA_946903255.1	Chromosome	390011600	yes
Schistosoma turkestanicum	Platyhelminthes	1163369	GCA_944470395.1	Scaffold	423339437	yes
Schizosaccharomyces japonicus yFS275	Fungi	402676	GCA_000149845.2	Scaffold	11135996	yes
Schizosaccharomyces octosporus yFS286	Fungi	483514	GCA_000150505.2	Scaffold	11262981	yes
Schizosaccharomyces pombe	Fungi	4896	GCA_000002945.2	Chromosome	12590849	yes
Schmidtea mediterranea	Platyhelminthes	79327	GCA_000181075.1	Scaffold	611995108	no
Schmidtea mediterranea	Platyhelminthes	79327	GCA_000572305.1	Contig	865581001	no
Schmidtea mediterranea	Platyhelminthes	79327	GCA_000691995.1	Scaffold	600352029	no
Schmidtea mediterranea	Platyhelminthes	79327	GCA_002600895.1	Chromosome	773867583	no
Schmidtea mediterranea	Platyhelminthes	79327	GCA_022537955.1	Scaffold	941969851	yes
Sclerotinia sclerotiorum 1980 UF-70	Fungi	665079	GCA_001857865.1	Chromosome	38906497	yes
Setaria digitata	Nematoda	48799	GCA_003640385.1	Scaffold	78758812	yes
Setaria digitata	Nematoda	48799	GCA_900083525.1	Scaffold	89881517	no
Setaria equina	Nematoda	221942	GCA_003012265.1	Scaffold	77473044	yes
Soboliphyme baturini	Nematoda	241478	GCA_900618415.1	Scaffold	212973050	yes
Sordaria macrospora k-hell	Fungi	771870	GCA_000182805.2	Scaffold	38253120	yes
Sparganum proliferum	Platyhelminthes	64606	GCA_902702955.1	Scaffold	602366367	yes
Spirometra erinaceieuropaei	Platyhelminthes	99802	GCA_000951995.1	Contig	1130704756	no
Spirometra erinaceieuropaei	Platyhelminthes	99802	GCA_902702965.1	Scaffold	718241152	yes
Spironucleus salmonicida	Other eukaryotes	348837	GCA_000497125.2	Chromosome	14413411	yes
Spizellomyces punctatus DAOM BR117	Fungi	645134	GCA_000182565.2	Scaffold	23906001	yes
Sporisorium reilianum SRZ2	Fungi	999809	GCA_000230245.1	Chromosome	18138966	yes
Sporothrix brasiliensis 5110	Fungi	1398154	GCA_000820605.1	Contig	33205449	yes
Sporothrix schenckii 1099-18	Fungi	1397361	GCA_000961545.1	Contig	32374918	yes
Spraguea lophii 42 110	Fungi	1358809	GCA_000430065.1	Contig	4979932	yes
Stachybotrys chartarum IBT 40293	Fungi	1280524	GCA_000732565.1	Scaffold	36268535	yes
Steinernema carpocapsae	Nematoda	34508	GCA_000757645.3	Chromosome	84059253	yes
Steinernema diaprepesi	Nematoda	193536	GCA_013436035.1	Contig	118236291	yes
Steinernema feltiae	Nematoda	52066	GCA_000757705.1	Scaffold	79710583	no
Steinernema feltiae	Nematoda	52066	GCA_007213375.1	Contig	121603157	yes
Steinernema glaseri	Nematoda	37863	GCA_000757755.1	Scaffold	89456487	yes
Steinernema khuongi	Nematoda	2781566	GCA_016648015.1	Contig	81763885	yes
Steinernema monticolum	Nematoda	90984	GCA_000505645.1	Scaffold	84806581	yes
Steinernema scapterisci	Nematoda	90986	GCA_000757745.1	Scaffold	78888856	yes
Strongyloides papillosus	Nematoda	174720	GCA_000936265.1	Contig	60381969	no
Strongyloides papillosus	Nematoda	174720	GCA_005656395.1	Contig	58232448	yes
Strongyloides ratti	Nematoda	34506	GCF_001040885.1	Chromosome	42896169	yes
Strongyloides stercoralis	Nematoda	6248	GCA_000947215.1	Contig	42661029	yes
Strongyloides stercoralis	Nematoda	6248	GCA_029582065.1	Chromosome	44372495	no
Strongyloides venezuelensis	Nematoda	75913	GCA_001028725.1	Contig	52138309	yes
Strongylus vulgaris	Nematoda	40348	GCA_900624965.1	Scaffold	265463912	yes
Subanguina moxae	Nematoda	1120120	GCA_000981365.1	Scaffold	90087259	yes
Synchytrium endobioticum	Fungi	286115	GCA_006535955.1	Scaffold	21374948	yes
Taenia asiatica	Platyhelminthes	60517	GCA_001693035.2	Scaffold	164406061	yes
Taenia asiatica	Platyhelminthes	60517	GCA_900618005.1	Scaffold	133710162	no
Taenia crassiceps	Platyhelminthes	6207	GCA_023375655.1	Scaffold	106889530	yes
Taenia multiceps	Platyhelminthes	94034	GCA_001923025.3	Chromosome	240480060	yes
Taenia pisiformis	Platyhelminthes	85432	GCA_023968675.1	Chromosome	210514865	yes
Taenia saginata	Platyhelminthes	6206	GCA_001693075.2	Scaffold	166314755	yes
Taenia solium	Platyhelminthes	6204	GCA_001870725.1	Scaffold	129764172	yes
Taenia solium	Platyhelminthes	6204	GCA_002082475.1	Contig	114435817	no
Taenia solium	Platyhelminthes	6204	GCA_002221735.1	Contig	116379726	no
Talaromyces marneffei ATCC 18224	Fungi	441960	GCA_000001985.1	Scaffold	28467480	yes
Talaromyces stipitatus ATCC 10500	Fungi	441959	GCA_000003125.1	Scaffold	35558430	yes
Taphrina deformans PYCC 5710	Fungi	1097556	GCA_000312925.2	Scaffold	13271357	yes
Teladorsagia circumcincta	Nematoda	45464	GCA_002352805.1	Scaffold	576109770	yes
Theileria annulata	Other eukaryotes	5874	GCA_000003225.1	Chromosome	8357924	yes
Theileria equi strain WA	Other eukaryotes	1537102	GCA_000342415.1	Chromosome	11674479	yes
Theileria orientalis strain Shintoku	Other eukaryotes	869250	GCA_000740895.1	Complete Genome	9006764	yes
Theileria parva strain Muguga	Other eukaryotes	333668	GCA_000165365.1	Chromosome	8347606	yes
Thelazia callipaeda	Nematoda	103827	GCA_900618365.1	Scaffold	74617119	yes
Thelohania contejeani	Fungi	164912	GCA_014805555.1	Scaffold	10378794	yes
Thermothelomyces thermophilus ATCC 42464	Fungi	573729	GCA_000226095.1	Complete Genome	38744216	yes
Toxascaris leonina	Nematoda	59264	GCA_022844705.1	Scaffold	272264966	yes
Toxocara canis	Nematoda	6265	GCA_000803305.1	Scaffold	298641369	yes
Toxocara canis	Nematoda	6265	GCA_001680135.1	Scaffold	229367318	no
Toxocara canis	Nematoda	6265	GCA_900622545.1	Scaffold	289351506	no
Toxoplasma gondii ME49	Other eukaryotes	508771	GCF_000006565.2	Chromosome	65465022	yes
Trachipleistophora hominis	Fungi	72359	GCA_000316135.1	Scaffold	7706555	yes
Tremella mesenterica DSM 1558	Fungi	578456	GCA_000271645.1	Scaffold	27987508	yes
Trichinella britovi	Nematoda	45882	GCA_001447585.1	Scaffold	51167848	yes
Trichinella murrelli	Nematoda	144512	GCA_001447425.1	Scaffold	48705307	no
Trichinella murrelli	Nematoda	144512	GCA_002221485.1	Chromosome	64698596	yes
Trichinella nativa	Nematoda	6335	GCA_001447565.2	Scaffold	47104796	yes
Trichinella nativa	Nematoda	6335	GCA_002148645.1	Scaffold	51402140	no
Trichinella nelsoni	Nematoda	6336	GCA_001447455.1	Scaffold	47222616	yes
Trichinella nelsoni	Nematoda	6336	GCA_025699415.1	Contig	61614611	no
Trichinella papuae	Nematoda	268474	GCA_001447755.1	Scaffold	46693037	yes
Trichinella patagoniensis	Nematoda	990121	GCA_001447655.1	Scaffold	49674626	yes
Trichinella pseudospiralis	Nematoda	6337	GCA_001447445.1	Scaffold	45658109	no
Trichinella pseudospiralis	Nematoda	6337	GCA_001447575.1	Scaffold	48199882	no
Trichinella pseudospiralis	Nematoda	6337	GCA_001447645.1	Scaffold	48568222	yes
Trichinella pseudospiralis	Nematoda	6337	GCA_001447675.1	Scaffold	48257612	no
Trichinella pseudospiralis	Nematoda	6337	GCA_001447725.1	Scaffold	48104622	no
Trichinella pseudospiralis	Nematoda	6337	GCA_005323645.1	Scaffold	68871526	no
Trichinella sp. 17WV049-YT159	Nematoda	2600093	GCA_011764315.1	Scaffold	59068658	yes
Trichinella sp. T6	Nematoda	92179	GCA_001447435.1	Scaffold	50567997	yes
Trichinella sp. T8	Nematoda	92180	GCA_001447745.1	Scaffold	49096326	yes
Trichinella sp. T9	Nematoda	181606	GCA_001447505.1	Scaffold	48785687	yes
Trichinella spiralis	Nematoda	6334	GCA_000181795.3	Chromosome	41201932	no
Trichinella spiralis	Nematoda	6334	GCA_001447595.1	Scaffold	49808262	yes
Trichinella spiralis	Nematoda	6334	GCA_008807755.1	Chromosome	42081291	no
Trichinella spiralis	Nematoda	6334	GCA_008807775.1	Chromosome	47420314	no
Trichinella spiralis	Nematoda	6334	GCA_008807795.1	Chromosome	58591653	no
Trichinella spiralis	Nematoda	6334	GCA_008807815.1	Chromosome	24751815	no
Trichinella zimbabwensis	Nematoda	268475	GCA_001447665.1	Scaffold	50474353	yes
Trichobilharzia regenti	Platyhelminthes	157069	GCA_900618515.1	Scaffold	625050097	no
Trichobilharzia regenti	Platyhelminthes	157069	GCA_944472135.1	Scaffold	954078278	yes
Trichobilharzia szidati	Platyhelminthes	157070	GCA_944472155.1	Scaffold	1114318195	yes
Trichoderma atroviride	Fungi	63577	GCA_001599035.1	Scaffold	36961169	yes
Trichoderma reesei QM6a	Fungi	431241	GCA_000167675.2	Scaffold	33348438	yes
Trichoderma virens Gv29-8	Fungi	413071	GCA_000170995.2	Scaffold	39022652	yes
Trichomonas tenax	Other eukaryotes	43075	GCA_900231805.1	Contig	46742176	yes
Trichomonas vaginalis G3	Other eukaryotes	412133	GCA_026262505.1	Chromosome	181427070	yes
Trichomonascus ciferrii	Fungi	44093	GCA_008704605.1	Scaffold	20497720	yes
Trichophyton mentagrophytes	Fungi	523103	GCA_003118255.1	Scaffold	24055884	yes
Trichophyton rubrum CBS 118892	Fungi	559305	GCA_000151425.1	Scaffold	22127963	yes
Trichophyton tonsurans CBS 112818	Fungi	647933	GCA_000151455.1	Scaffold	22505389	yes
Trichosporon asahii var. asahii CBS 2479	Fungi	1186058	GCA_000293215.1	Scaffold	24303834	yes
Trichuris muris	Nematoda	70415	GCA_000612645.2	Scaffold	110110664	yes
Trichuris suis	Nematoda	68888	GCA_000701005.1	Scaffold	71810753	no
Trichuris suis	Nematoda	68888	GCA_000701025.1	Scaffold	69235183	no
Trichuris suis	Nematoda	68888	GCA_000797535.1	Scaffold	62907066	yes
Trichuris trichiura	Nematoda	36087	GCA_000613005.1	Scaffold	75481916	yes
Tritrichomonas foetus	Other eukaryotes	1144522	GCA_001839685.1	Scaffold	65299827	yes
Trypanosoma brucei brucei TREU927	Other eukaryotes	185431	GCA_000002445.1	Chromosome	26071887	yes
Trypanosoma congolense IL3000	Other eukaryotes	1068625	GCA_000227395.2	Scaffold	18802389	yes
Trypanosoma cruzi strain CL Brener	Other eukaryotes	353153	GCA_000209065.1	Scaffold	89612356	yes
Trypanosoma equiperdum	Other eukaryotes	5694	GCA_001457755.2	Scaffold	26113307	yes
Trypanosoma evansi	Other eukaryotes	5697	TriTrypDB-61-TevansiSTIB805	Chromosome	25432062	yes
Trypanosoma grayi	Other eukaryotes	71804	GCA_000691245.1	Scaffold	20791447	yes
Trypanosoma melophagium	Other eukaryotes	715481	GCA_022059095.1	Contig	23303718	yes
Trypanosoma rangeli SC58	Other eukaryotes	429131	GCA_000492115.1	Contig	15111138	yes
Trypanosoma theileri	Other eukaryotes	67003	GCA_002087225.1	Scaffold	25689031	yes
Trypanosoma vivax Y486	Other eukaryotes	1055687	GCA_000227375.1	Contig	24779298	yes
Tubulinosema ratisbonensis	Fungi	291195	GCA_004000155.1	Scaffold	7536915	yes
Uncinocarpus reesii 1704	Fungi	336963	GCA_000003515.2	Scaffold	22168071	yes
Ustilago maydis 521	Fungi	237631	GCA_000328475.2	Chromosome	19641656	yes
Vavraia culicis subsp. floridensis	Fungi	948595	GCA_000192795.1	Scaffold	6033822	yes
Verruconis gallopava	Fungi	253628	GCA_000836295.1	Scaffold	31348514	yes
Verticillium dahliae JR2	Fungi	1202531	GCA_000400815.2	Complete Genome	36150287	yes
Vitrella brassicaformis CCMP3155	Other eukaryotes	1169540	GCA_001179505.1	Scaffold	71768977	yes
Vittaforma corneae ATCC 50505	Fungi	993615	GCA_000231115.1	Scaffold	3148732	yes
Wuchereria bancrofti	Nematoda	6293	GCA_000180755.1	Scaffold	81507962	no
Wuchereria bancrofti	Nematoda	6293	GCA_001555675.1	Scaffold	90283428	no
Wuchereria bancrofti	Nematoda	6293	GCA_005281725.1	Scaffold	87014592	yes
Wuchereria bancrofti	Nematoda	6293	GCA_900622535.1	Scaffold	76921522	no
Yarrowia lipolytica CLIB122	Fungi	284591	GCA_000002525.1	Chromosome	20501810	yes
Zymoseptoria tritici IPO323	Fungi	336722	GCA_000219625.1	Chromosome	39678910	yes

## Sheet: S2 - Contamination
Table S2: Contamination per parasite reference genome
				FCS-adaptor (Astashyn et al. 2023)	FCS-GX (Astashyn et al. 2023)	Conterminator (Steinegger and Salzberg 2020)	FCS-GX (Astashyn et al. 2023)+Conterminator (Steinegger and Salzberg 2020)
Species	NCBI/VEuPathDB Accession ID	Assembly level	Raw	Total adapter contamination (bp)	Total contamination (bp)	Conterminator_Contamination	Total contamination (bp)	% contaminated
Panagrolaimus sp. LJ2406	GCA_024447205.1	Contig	230526197	0	31607248	30054380	31912649	0.138434
Heterorhabditis indica	GCA_020740425.2	Scaffold	84585366	0	23689611	15959542	23706302	0.280265
Plectus murrayi	GCA_004785735.1	Scaffold	220576793	0	21254506	4639164	21406404	0.0970474
Steinernema diaprepesi	GCA_013436035.1	Contig	118236291	0	17681934	9539301	17747293	0.1501
Acanthamoeba palestinensis	GCA_000826325.1	Scaffold	103249818	0	16295218	7682252	16307912	0.157946
Amauroascus niger	GCA_001430945.1	Scaffold	34644497	0	8907059	1816574	8909891	0.257181
Chrysosporium queenslandicum	GCA_001430955.1	Scaffold	30395187	0	8538254	1649266	8539743	0.280957
Steinernema feltiae	GCA_007213375.1	Contig	121603157	0	8361266	7286501	8382556	0.0689337
Panagrolaimus superbus	GCA_901766145.1	Scaffold	75570095	0	6586083	5907157	6648932	0.0879836
Caenorhabditis elegans	GCA_018136805.1	Contig	101858375	0	5984663	4522072	6317226	0.0620197
Amauroascus verrucosus	GCA_001430935.1	Scaffold	27676032	0	5874600	1013014	5877672	0.212374
Diploscapter pachys	GCA_002287525.1	Scaffold	156503834	0	5803215	4544353	5883247	0.0375917
Ditylenchus weischeri	GCA_029231635.1	Scaffold	196328972	0	5750706	3018301	5757198	0.0293242
Hammondia hammondi	GCA_000258005.2	Scaffold	67460985	0	5331338	2524349	5344428	0.0792225
Acanthamoeba mauritaniensis	GCA_000826465.1	Scaffold	106512939	0	5318730	3667624	5329938	0.0500403
Caenorhabditis elegans	GCA_018136875.1	Contig	104562308	0	5310018	4114718	5702655	0.0545383
Echinococcus oligarthrus	GCA_900683695.1	Contig	105959096	0	5278446	102411	5285749	0.0498848
Hemileia vastatrix	GCA_004125335.1	Scaffold	541187406	0	5174485	104287	5226442	0.00965736
Anisakis simplex	GCA_900576815.1	Scaffold	143524920	0	5054001	4880531	5084798	0.035428
Oscheius sp. TEL-2014	GCA_001630785.1	Scaffold	112480486	0	4863935	3899405	4897552	0.0435413
Onchocerca ochengi	GCA_000950515.2	Scaffold	91277801	0	4710931	3120540	4894061	0.0536172
Epichloe glyceriae E277	GCA_000225285.2	Contig	46723002	0	4518059	4166798	4541019	0.0971902
Aphelenchoides fujianensis	GCA_024699865.1	Scaffold	143831857	0	4437787	857722	4480776	0.0311529
Steinernema monticolum	GCA_000505645.1	Scaffold	84806581	0	4345952	3222618	4379286	0.0516385
Steinernema khuongi	GCA_016648015.1	Contig	81763885	0	4117496	1407053	4149364	0.0507481
Blastocystis sp. subtype 6	GCA_000963415.1	Scaffold	15417329	0	3977164	2163159	3981941	0.258277
Baylisascaris ailuri	GCA_022845575.1	Scaffold	252489176	0	3744805	2187492	4021501	0.0159274
Onchocerca volvulus	GCA_000180695.1	Scaffold	25992171	0	3642442	3111595	3671090	0.141238
Byssoonygena ceratinophila	GCA_001430925.1	Scaffold	25568647	0	3568463	629231	3572891	0.139737
Parastrongyloides trichosuri	GCA_000941615.1	Contig	42219646	0	3347041	2783579	3350564	0.0793603
Hoplolaimus columbus	GCA_016433075.1	Contig	46941449	0	3255871	3216322	3263161	0.0695156
Steinernema glaseri	GCA_000757755.1	Scaffold	89456487	0	3156381	2567827	3167057	0.0354033
Ditylenchus destructor	GCA_022814895.1	Contig	120895792	0	2843825	1263660	2845117	0.0235336
Schistosoma japonicum	GCA_006368765.1	Scaffold	369873845	0	2732117	274272	2987965	0.00807834
Steinernema scapterisci	GCA_000757745.1	Scaffold	78888856	0	2696381	1720292	2714058	0.0344036
Hoplolaimus galeatus	GCA_016432905.1	Contig	13242996	0	2684374	2692025	2692025	0.203279
Caenorhabditis elegans	GCA_027422425.1	Contig	106758084	0	2667197	3669189	3669189	0.0343692
Caenorhabditis angaria	GCA_000165025.1	Scaffold	75258781	0	2623097	130641	2626363	0.0348978
Baylisascaris schroederi	GCA_022844625.1	Scaffold	266967996	0	2594269	2533157	2604187	0.00975468
Caenorhabditis remanei	GCF_000149515.1	Scaffold	138406203	0	2501653	1301330	2530691	0.0182845
Bursaphelenchus xylophilus	GCA_022702815.1	Contig	77269747	0	2493284	1021651	2533527	0.0327881
Dugesia japonica	GCA_001938525.1	Scaffold	829884062	0	2363657	20632	2383173	0.00287169
Dipylidium caninum	GCA_028455885.1	Scaffold	82055651	0	2336734	970241	2357944	0.0287359
Schmidtea mediterranea	GCA_000691995.1	Scaffold	600352029	0	2091918	36925	2123898	0.00353775
Schmidtea mediterranea	GCA_000181075.1	Scaffold	865581001	0	1938419	1176707	2002249	0.00231319
Trichuris trichiura	GCA_000613005.1	Scaffold	75481916	0	1937554	1925595	1952213	0.0258633
Pristionchus pacificus	GCA_918442795.1	Scaffold	145803384	0	1792987	1222384	1840823	0.0126254
Protopolystoma xenopodis	GCA_900617795.1	Scaffold	593006571	0	1583814	56933	1587099	0.00267636
Hyaloperonospora arabidopsidis Emoy2	GCA_000173235.2	Scaffold	70263251	0	1501390	118266	1520802	0.0216443
Schmidtea mediterranea	GCA_000572305.1	Contig	611995108	0	1499757	59691	1554646	0.00254029
Aphelenchoides besseyi	GCA_029619545.1	Contig	50288344	0	1482310	122752	1533740	0.0304989
Elaeophora elaphi	GCA_000499685.1	Scaffold	1478571	0	1480825	1478571	1480825	1.00152
Oscheius sp. MCB	GCA_000934875.1	Contig	38321349	0	1478352	1393114	1494476	0.0389985
Baylisascaris schroederi	GCA_006503575.1	Scaffold	232367060	0	1335496	789790	1400687	0.00602791
Dipylidium caninum	GCA_028456195.1	Scaffold	85878945	0	1311090	362597	1326519	0.0154464
Caenorhabditis elegans	GCA_027422445.1	Contig	106853523	0	1174301	1840619	1924519	0.0180108
Spirometra erinaceieuropaei	GCA_000951995.1	Contig	1130704756	0	1132832	82289	1139428	0.00100771
Brugia timori	GCA_900618025.1	Scaffold	64179226	0	1087232	396419	1129674	0.0176019
Panagrolaimus sp. LJ2414	GCA_024447195.1	Contig	217946463	0	1084451	469724	1207306	0.00553946
Ancylostoma ceylanicum	GCA_000402015.1	Scaffold	303727273	0	1070569	11808	1074379	0.00353731
Ditylenchus destructor	GCA_022814885.1	Contig	139411310	0	1038166	560246	1039079	0.00745333
Onchocerca lupi	GCA_028564675.1	Contig	92491485	0	987098	727483	1010243	0.0109226
Steinernema feltiae	GCA_000757705.1	Scaffold	79710583	0	954441	807468	956913	0.0120048
Panagrolaimus sp. ES5	GCA_901766855.1	Scaffold	88662962	0	947550	691876	985594	0.0111162
Aphelenchoides besseyi	GCA_024699855.1	Scaffold	47420495	0	907870	926552	927279	0.0195544
Dirofilaria repens	GCA_008729115.1	Contig	99578628	0	852037	127415	880850	0.00884577
Romanomermis culicivorax	GCA_001039655.1	Scaffold	267654222	0	807553	68962	813558	0.00303959
Aphelenchoides bicaudatus	GCA_024699845.1	Contig	46428382	0	791141	77944	793583	0.0170926
Girardia tigrina	GCA_001938485.1	Scaffold	1325689572	0	773183	190758	958070	0.000722696
Caenorhabditis elegans	GCA_001483305.2	Scaffold	133026217	0	766599	1705096	2040396	0.0153383
Meloidogyne incognita	GCA_900182535.1	Scaffold	180212183	0	766381	63130	825747	0.00458208
Schistosoma japonicum	GCA_000151775.1	Scaffold	369022049	0	765634	1170903	1909457	0.00517437
Panagrolaimus sp. LJ2400	GCA_024447215.1	Contig	182164411	0	765189	550958	826634	0.00453785
Caenorhabditis nigoni	GCA_001643685.2	Chromosome	132111203	0	757776	1697370	2031495	0.0153772
Acrobeloides nanus	GCA_900406225.1	Scaffold	247818953	0	748035	510337	752316	0.00303575
Fasciola hepatica	GCA_000947175.1	Scaffold	1183504361	0	742825	121182	772708	0.000652898
Mansonella sp. 'DEUX'	GCA_947561635.1	Scaffold	82435325	3598	719658	584854	994418	0.012063
Mansonella sp. 'DEUX'	GCA_948294485.1	Scaffold	79576055	0	691789	570005	975416	0.0122577
Dirofilaria immitis	GCA_009829315.1	Contig	89153617	0	684784	20248	693470	0.00777837
Parelaphostrongylus tenuis	GCA_019055375.1	Scaffold	490895320	0	669114	173266	722208	0.00147121
Moniezia expansa	GCA_019097775.1	Scaffold	136538346	0	633549	3021	636570	0.00466221
Wuchereria bancrofti	GCA_001555675.1	Scaffold	90283428	0	620968	464510	776368	0.00859923
Ditylenchus dipsaci	GCA_029232805.1	Scaffold	228244842	0	599831	389597	605289	0.00265193
Angiostrongylus cantonensis	GCA_009735665.1	Scaffold	273602597	0	596747	76059	605780	0.00221409
Dicrocoelium dendriticum	GCA_000950715.1	Contig	424790813	0	542868	2922	545790	0.00128484
Toxascaris leonina	GCA_022844705.1	Scaffold	272264966	0	532362	25029	549100	0.00201679
Fasciola hepatica	GCA_000824725.2	Scaffold	1182328283	0	522812	121784	553297	0.000467972
Phytophthora infestans T30-4	GCA_000142945.1	Scaffold	190133476	0	510519	20082060	20559226	0.10813
Caenorhabditis brenneri	GCA_000143925.2	Scaffold	170093638	0	501376	162107	526711	0.00309659
Cruorifilaria tuberocauda	GCA_013365365.1	Contig	75516636	0	474683	128923	569449	0.00754071
Necator americanus	GCF_000507365.1	Scaffold	208173610	0	467990	202984	473313	0.00227365
Puccinia triticina 1-1 BBBD Race 1	GCA_000151525.2	Scaffold	106563903	0	450557	2619326	3004978	0.0281988
Auanema sp. JU1783	GCA_943334845.2	Scaffold	53929085	0	445736	186917	451712	0.00837604
Madathamugadia hiepei	GCA_013365335.1	Scaffold	77676864	0	442065	319876	477673	0.00614949
Echinococcus multilocularis	GCA_000469725.3	Scaffold	112135503	0	428363	38939	466109	0.00415666
Cylicostephanus goldi	GCA_900617965.1	Scaffold	164847740	0	405490	242766	412672	0.00250335
Toxocara canis	GCA_000803305.1	Scaffold	298641369	0	391063	293148	417941	0.00139947
Nosema bombycis CQ1	GCA_000383075.1	Scaffold	14356492	0	357519	225597	374944	0.0261167
Globodera pallida	GCA_000724045.1	Scaffold	103634401	0	343779	110682	369858	0.00356887
Fasciola hepatica	GCA_002763495.2	Scaffold	1080014412	0	328513	14034	342547	0.000317169
Albugo laibachii Nc14	FungiDB-61-AlaibachiiNc14	Scaffold	32766339	913	323413	115815	338475	0.01033
Oscheius dolichura	GCA_022343475.1	Contig	68006955	0	321154	327026	327026	0.00480871
Benedenia humboldti	GCA_016432935.1	Contig	2150072	0	320742	26314	330962	0.153931
Pristionchus pacificus	GCA_918442785.1	Scaffold	142917593	0	304261	276303	320718	0.00224408
Onchocerca flexuosa	GCA_002249935.1	Scaffold	62736202	596	297099	43016	301095	0.00479938
Caenorhabditis japonica	GCA_000147155.1	Scaffold	154057934	0	282596	545395	748993	0.00486176
Trypanosoma congolense IL3000	GCA_000227395.2	Scaffold	18802389	0	279546	111301	301495	0.0160349
Oscheius sp. TEL-2014	GCA_001513535.1	Scaffold	117290108	0	267073	957	268030	0.00228519
Dibothriocephalus latus	GCA_900617775.1	Scaffold	493049113	0	266412	4223	270635	0.000548901
Gyrodactylus salaris	GCA_000715275.1	Scaffold	67348207	0	259654	15029	264003	0.00391997
Acanthamoeba culbertsoni	GCA_000826265.1	Scaffold	55280243	0	257747	52091	261691	0.0047339
Auanema rhodensis	GCA_947366455.1	Scaffold	59725703	0	255541	174726	258436	0.00432705
Acanthamoeba astronyxis	GCA_000826245.1	Scaffold	83219492	0	253728	48350	256046	0.00307676
Acanthamoeba lenticulata	GCA_000826285.1	Scaffold	65839791	24	252419	100156	254117	0.00385963
Pristionchus pacificus	GCA_918442815.1	Scaffold	145112548	0	252260	273880	281865	0.00194239
Trypanosoma cruzi strain CL Brener	GCA_000209065.1	Scaffold	89612356	0	240605	84586	246423	0.00274988
Haemoproteus tartakovskyi	GCA_001625125.1	Scaffold	22751163	0	240358	401	240649	0.0105774
Cyclospora cayetanensis	GCA_000769155.2	Scaffold	43961175	0	239384	15693	245375	0.00558163
Enterocytozoon bieneusi H348	GCA_000209485.1	Scaffold	3859221	0	237114	179391	255898	0.0663082
Sordaria macrospora k-hell	GCA_000182805.2	Scaffold	38253120	0	236762	99533	265070	0.00692937
Trypanosoma vivax Y486	GCA_000227375.1	Contig	24779298	0	236078	4886	239004	0.00964531
Toxoplasma gondii ME49	GCF_000006565.2	Chromosome	65465022	0	226690	450895	529860	0.00809379
Clonorchis sinensis	GCA_000236345.1	Scaffold	547104041	0	216371	223922	223922	0.000409286
Trichobilharzia regenti	GCA_900618515.1	Scaffold	625050097	0	212837	40412	252192	0.000403475
Pneumocystis oryctolagi	GCA_017311285.1	Scaffold	7409722	0	212354	9368	216514	0.0292203
Heterodera carotae	GCA_024500135.1	Contig	95119944	20	211476	13224	221258	0.00232609
Panagrellus sp. LJ2285	GCA_024447235.1	Contig	62270399	0	209245	150991	262004	0.00420752
Fasciola hepatica	GCA_900302435.1	Scaffold	1163484157	0	204735	131618	237829	0.000204411
Trichinella zimbabwensis	GCA_001447665.1	Scaffold	50474353	0	203036	19711	207334	0.00410771
Panagrolaimus sp. JU765	GCA_901765185.1	Scaffold	63454929	0	197243	196383	198501	0.00312822
Prostheceraeus crozeri	GCA_907163375.1	Scaffold	2065453619	0	196549	41723	229869	0.000111292
Trichinella patagoniensis	GCA_001447655.1	Scaffold	49674626	0	195500	15593	205448	0.00413587
Dictyocaulus viviparus	GCA_000816705.1	Scaffold	156893894	0	195017	39488	222741	0.00141969
Allodiplogaster sudhausi	GCA_014805415.1	Scaffold	275514220	0	194622	178674	278145	0.00100955
Wuchereria bancrofti	GCA_900622535.1	Scaffold	76921522	42	194367	51366	212507	0.00276265
Trichinella sp. T9	GCA_001447505.1	Scaffold	48785687	0	190914	30272	200806	0.00411608
Chromera velia CCMP2878	GCA_018398765.1	Scaffold	193306556	0	180298	12914	186379	0.000964163
Pristionchus pacificus	GCA_918442835.1	Scaffold	141981671	0	177192	187276	197886	0.00139374
Meloidogyne hapla	GCA_000172435.1	Contig	53012960	31	175482	39514	187823	0.00354296
Rhabditida sp. S2 005 001R2	GCA_004026265.1	Scaffold	50496789	0	172463	29658	187636	0.0037158
Meloidogyne floridensis	GCA_000751915.1	Scaffold	94894093	60	171228	123274	175843	0.00185304
Trichinella pseudospiralis	GCA_001447575.1	Scaffold	48199882	0	170698	32628	179006	0.00371383
Taenia solium	GCA_001870725.1	Scaffold	129764172	0	168391	95407	174876	0.00134764
Dictyocoela muelleri	GCA_016256075.1	Scaffold	41908660	0	166218	3965	166566	0.0039745
Ditylenchus dipsaci	GCA_029233205.1	Contig	239517387	140	161578	9100	165247	0.000689917
Bursaphelenchus xylophilus	GCA_010367655.1	Scaffold	68793540	0	148091	64581	184343	0.00267966
Bunonema sp. RGD898	GCA_014805405.1	Scaffold	34027225	0	147352	46113	154186	0.00453125
Enterobius vermicularis	GCA_900576705.1	Scaffold	144223730	0	144577	120599	146693	0.00101712
Onchocerca flexuosa	GCA_900618345.1	Scaffold	84642940	1907	144124	29635	148169	0.00175052
Echinococcus canadensis	GCA_900004735.1	Scaffold	115022610	0	143916	120542	158377	0.00137692
Phanerochaete chrysosporium RP-78	GCA_000167175.1	Contig	29842250	76	133674	86069	145631	0.00488003
Caenorhabditis becei	GCA_900536315.3	Scaffold	86335402	0	133495	112338	140892	0.00163191
Ditylenchus dipsaci	GCA_004194705.1	Scaffold	227228821	0	127981	90606	130723	0.000575292
Strongylus vulgaris	GCA_900624965.1	Scaffold	265463912	26	127662	27715	130953	0.000493299
Blastocystis sp. subtype 9	GCA_000963465.1	Scaffold	11714180	0	125682	93554	127405	0.0108761
Acanthamoeba pearcei	GCA_000826505.1	Scaffold	114322241	0	121385	20048	128923	0.00112772
Radopholus similis	GCA_013357325.1	Scaffold	50070272	0	117021	18768	119644	0.00238952
Haemonchus contortus	GCA_000442195.1	Scaffold	299070827	4733	114173	9324	119110	0.000398267
Toxocara canis	GCA_900622545.1	Scaffold	289351506	0	108479	71711	123652	0.000427342
Pseudogymnoascus destructans 20631-21	GCA_000184105.1	Scaffold	28356058	0	107322	21594	116599	0.00411196
Acanthamoeba lugdunensis	GCA_000826425.1	Scaffold	99062859	0	106086	39979	114102	0.00115181
Allodiplogaster sudhausi	GCA_945643635.1	Contig	352146914	0	104821	145588	145588	0.00041343
Macrophomina phaseolina MS6	GCA_000302655.1	Contig	48882833	0	104649	17147	114605	0.00234448
Mitosporidium daphniae	GCA_000760515.2	Contig	5635072	0	100276	4031	104307	0.0185103
Acanthamoeba quina	GCA_000826445.1	Scaffold	83321312	46	96961	19238	107768	0.0012934
Paragonimus westermani	GCA_008508345.1	Scaffold	876357177	0	96330	14724	111054	0.000126722
Onchocerca ochengi	GCA_900537205.1	Scaffold	95347607	0	95444	120537	153606	0.00161101
Trichuris suis	GCA_000797535.1	Scaffold	62907066	0	95277	51642	98504	0.00156587
Nosema apis BRL 01	GCA_000447185.1	Scaffold	8513856	0	95199	235	95434	0.0112093
Enterospora canceri	GCA_002087915.1	Contig	3095189	0	94949	2113	95142	0.0307387
Ascaris suum	GCA_000298755.1	Scaffold	262590036	0	92910	74537	127622	0.000486012
Nosema granulosis	GCA_015832245.1	Scaffold	8834943	0	91688	311	91898	0.0104017
Panagrolaimus sp. PS1579	GCA_901779485.1	Scaffold	47617765	81	91222	48214	98784	0.00207452
Soboliphyme baturini	GCA_900618415.1	Scaffold	212973050	0	90071	1406	90883	0.000426735
Panagrolaimus sp. k MP-2021	GCA_028622995.1	Contig	265853464	1150	89635	96612	177933	0.00066929
Plasmodium gallinaceum	GCA_900005855.1	Scaffold	23877187	0	84417	2473	86890	0.00363904
Heterorhabditis bacteriophora	GCA_000223415.1	Scaffold	74356772	36495	82517	167270	193080	0.00259667
Aspergillus carbonarius ITEM 5010	GCA_001990825.1	Scaffold	34120674	595	81236	43926	119670	0.00350726
Onchocerca ochengi	GCA_001077375.1	Scaffold	95347607	0	78971	119225	129489	0.00135807
Trichinella nelsoni	GCA_001447455.1	Scaffold	47222616	0	78523	5107	81934	0.00173506
Pythium insidiosum	GCA_001029375.2	Contig	66713539	0	77511	28932	104575	0.00156752
Pristionchus maxplancki	GCA_900490775.1	Scaffold	222408857	0	77237	64568	117173	0.000526836
Thelohania contejeani	GCA_014805555.1	Scaffold	10378794	0	74986	0	74986	0.00722492
Schistosoma japonicum	GCA_021461655.1	Chromosome	408397200	0	73484	260381	333865	0.000817501
Deladenus siricidicola	GCA_009724625.1	Scaffold	93153961	0	73331	10536	75469	0.000810153
Trichophyton mentagrophytes	GCA_003118255.1	Scaffold	24055884	373	70460	50542	70961	0.00294984
Trichinella britovi	GCA_001447585.1	Scaffold	51167848	33	68612	23921	76116	0.00148757
Micoletzkya japonica	GCA_900490955.1	Scaffold	180352191	435	67161	107304	134744	0.000747116
Gregarina niphandrodes	GCA_000223845.4	Scaffold	13637874	0	65853	39365	75082	0.0055054
Histoplasma ohiense (nom. inval.)	GCA_000170615.1	Contig	41285888	0	65021	54210	84884	0.00205601
Brugia pahangi	GCA_012070555.1	Chromosome	96392906	203	62290	84189	146479	0.0015196
Trichinella pseudospiralis	GCA_001447725.1	Scaffold	48104622	35	61245	17341	66818	0.00138901
Anisakis simplex	GCA_900617985.1	Scaffold	122873129	0	60642	47250	61912	0.000503869
Pristionchus entomophagus	GCA_900490825.1	Scaffold	242231587	0	60372	50431	75898	0.000313328
Dictyocoela roeselum	GCA_016255985.1	Scaffold	2205630	0	59896	44046	60039	0.0272208
Bursaphelenchus xylophilus	GCA_010367685.1	Scaffold	63561231	0	58241	66398	91931	0.00144634
Setaria digitata	GCA_003640385.1	Scaffold	78758812	0	57375	8007	59175	0.000751344
Fasciolopsis buski	GCA_008360955.1	Scaffold	720117733	0	57361	16492	73853	0.000102557
Talaromyces marneffei ATCC 18224	GCA_000001985.1	Scaffold	28467480	0	56668	53239	108294	0.00380413
Halicephalobus mephisto	GCA_009193035.1	Scaffold	61421878	0	56512	31795	59340	0.000966105
Acanthamoeba rhysodes	GCA_000826385.1	Scaffold	75191921	0	55474	28064	67936	0.000903501
Trichinella papuae	GCA_001447755.1	Scaffold	46693037	0	54147	19708	60620	0.00129827
Tubulinosema ratisbonensis	GCA_004000155.1	Scaffold	7536915	292	53982	0	53982	0.00716235
Caenorhabditis elegans	GCA_000939815.1	Contig	98599102	139	53605	505743	507261	0.00514468
Taphrina deformans PYCC 5710	GCA_000312925.2	Scaffold	13271357	0	53169	47568	76103	0.00573438
Acanthamoeba healyi	GCA_000826305.1	Scaffold	75199922	0	51894	16596	58549	0.000778578
Trichinella sp. T6	GCA_001447435.1	Scaffold	50567997	0	50715	23666	59196	0.00117062
Haemonchus placei	GCA_900617895.1	Scaffold	248051386	2339	49124	24370	52634	0.00021219
Babesia ovata	GCA_002897235.1	Contig	14453397	0	48518	79155	83193	0.00575595
Trichomonas vaginalis G3	GCA_026262505.1	Chromosome	181427070	0	48060	37460	48060	0.0002649
Trachipleistophora hominis	GCA_000316135.1	Scaffold	7706555	0	48017	0	48017	0.00623067
Schistosoma japonicum	GCA_025215515.1	Chromosome	404370401	0	48013	85427	133440	0.000329994
Phytophthora ramorum	GCA_000149735.1	Scaffold	54424536	1465	46075	8824	50816	0.000933697
Dirofilaria immitis	GCA_001077395.1	Contig	84878920	0	45559	133269	145466	0.00171381
Entamoeba histolytica HM-1:IMSS	GCA_000208925.2	Scaffold	20771095	419	42905	14525	45622	0.00219642
Trichinella pseudospiralis	GCA_001447675.1	Scaffold	48257612	0	42133	22603	48748	0.00101016
Anncaliia algerae PRA109	GCA_000385855.2	Scaffold	13851317	0	40272	1672	41944	0.00302816
Blastocystis sp. subtype 4	GCF_000743755.1	Scaffold	12917697	0	39829	2425	41529	0.00321489
Pristionchus mayeri	GCA_900490875.1	Scaffold	266602839	0	39400	38933	54717	0.000205238
Pristionchus fissidentatus	GCA_900490895.1	Scaffold	232461474	0	38481	51681	71188	0.000306236
Panagrolaimus davidi	GCA_901779475.1	Scaffold	117974128	115	37267	9191	40271	0.000341355
Panagrellus sp. LJ2284	GCA_024447225.1	Contig	74454495	1011	36407	71619	102939	0.00138258
Ditylenchus weischeri	GCA_029231655.1	Contig	177059798	0	36054	9895	39370	0.000222354
Vitrella brassicaformis CCMP3155	GCA_001179505.1	Scaffold	71768977	0	34792	34723	37800	0.00052669
Entamoeba dispar SAW760	GCA_000209125.2	Scaffold	30503664	0	34500	121794	127830	0.00419064
Heterodera glycines	GCA_000150805.1	Scaffold	80778247	11709	34323	108569	124021	0.00153533
Heterobilharzia americana	GCA_944470545.2	Chromosome	685114177	0	34259	18442	52701	7.69229e-05
Aplectana chamaeleonis	GCA_027405815.1	Contig	1036793689	0	34235	7282	41517	4.00436e-05
Aplectana chamaeleonis	GCA_029168955.1	Contig	1036793689	0	34235	7020	41255	3.97909e-05
Caenorhabditis tropicalis	GCA_000186765.1	Scaffold	76497192	0	33866	18237	46517	0.000608088
Gyrodactylus bullatarudis	GCA_012064415.1	Scaffold	83305350	0	33866	2607	35639	0.000427812
Heterodera schachtii	GCA_023374025.1	Scaffold	174309215	0	33645	9539	43184	0.000247744
Pneumocystis jirovecii	GCA_000333975.2	Contig	8179979	0	33443	26921	42156	0.00515356
Litomosoides brasiliensis	GCA_013365375.1	Scaffold	65189881	131	32807	43205	49774	0.000763523
Bursaphelenchus mucronatus	GCA_025436335.1	Chromosome	73003726	5692	32352	20768	48411	0.000663131
Pristionchus pacificus	GCA_918442805.1	Scaffold	153501534	46	30837	55375	56682	0.00036926
Mansonella ozzardi	GCA_029876185.1	Scaffold	74839131	0	28612	38194	58352	0.000779699
Trichinella sp. 17WV049-YT159	GCA_011764315.1	Scaffold	59068658	1032	28263	32476	41159	0.000696799
Pristionchus japonicus	GCA_900490845.1	Scaffold	198553437	0	27982	35674	38526	0.000194033
Babesia bigemina	GCA_000723445.1	Contig	13840936	42	27269	42366	42366	0.00306092
Apophysomyces variabilis	GCA_002749535.1	Scaffold	38738167	573	26793	7853	32344	0.000834939
Cercopithifilaria johnstoni	GCA_916381525.1	Scaffold	76934820	0	26327	4426	30753	0.000399728
Wuchereria bancrofti	GCA_000180755.1	Scaffold	81507962	0	25745	36125	44031	0.000540205
Angiostrongylus cantonensis	GCA_000331205.1	Contig	6254841	0	25046	24044	25503	0.00407732
Hymenolepis diminuta	GCA_900618445.1	Scaffold	164748043	0	24609	2808	24728	0.000150096
Rhabditida sp.	GCA_029299675.1	Scaffold	2815222	3119	23650	19384	23866	0.00847748
Wuchereria bancrofti	GCA_005281725.1	Scaffold	87014592	0	23507	67679	78235	0.000899102
Toxocara canis	GCA_001680135.1	Scaffold	229367318	320	22521	6171	24512	0.000106868
Strongyloides stercoralis	GCA_000947215.1	Contig	42661029	0	22420	511	22931	0.000537516
Pristionchus pacificus	GCA_918442845.1	Scaffold	148299775	27	22150	37804	40099	0.000270392
Strongyloides venezuelensis	GCA_001028725.1	Contig	52138309	0	20713	24827	24642	0.000472628
Bursaphelenchus xylophilus	GCA_004128815.1	Scaffold	74595039	0	19667	49349	57391	0.000769368
Panagrellus redivivus	GCA_000341325.1	Scaffold	62073019	0	19665	14947	21935	0.000353374
Trichinella nativa	GCA_001447565.2	Scaffold	47104796	0	18961	17229	30473	0.000646919
Parascaris univalens	GCA_002259205.1	Scaffold	252156326	65	18913	28291	42175	0.000167257
Koerneria luziae	GCA_014805365.1	Scaffold	177125596	0	18880	11602	24464	0.000138117
Dipylidium caninum	GCA_017562135.1	Contig	109012297	0	17723	28849	46572	0.000427218
Atriophallophorus winterbourni	GCA_013407085.1	Scaffold	599404735	0	17186	24022	41208	6.87482e-05
Loa loa	GCF_000183805.2	Scaffold	87518593	0	16983	96877	113860	0.00130098
Plasmodium knowlesi strain H	GCA_000006355.3	Chromosome	24384598	0	16886	12078	19359	0.000793903
Parascaris univalens	GCA_002259215.1	Scaffold	241715821	31	16824	25932	37552	0.000155356
Setaria equina	GCA_003012265.1	Scaffold	77473044	0	16631	4995	19626	0.000253327
Cytauxzoon felis	GCA_020283715.1	Contig	9109172	0	16403	8324	19033	0.00208943
Dipetalonema caudispina	GCA_013365325.1	Scaffold	81561392	0	15725	24452	25005	0.000306579
Aspergillus clavatus NRRL 1	GCA_000002715.1	Scaffold	27850641	0	15717	97277	111818	0.00401492
Leishmania mexicana MHOM/GT/2001/U1103	GCA_000234665.4	Chromosome	32074503	1101	15478	33990	35462	0.00110561
Echinostoma caproni	GCA_900618425.1	Scaffold	768992840	0	15280	16890	21275	2.76661e-05
Albugo candida 2VRR	FungiDB-61-Acandida2VRR	Scaffold	32793462	0	15061	2626	15677	0.000478053	163194073	181489155	183796176
Cucumispora dikerogammari	GCA_014805705.1	Scaffold	32397457	0	14568	0	14568	0.000449665
Trichinella pseudospiralis	GCA_001447645.1	Scaffold	48568222	0	14477	6769	18494	0.000380784
Pristionchus pacificus	GCA_918442825.1	Scaffold	159483343	496	14070	32317	32756	0.000205388
Peronospora effusa	GCA_003843895.1	Scaffold	32079051	609	13853	16980	20318	0.000633373
Entamoeba invadens IP1	GCA_000330505.1	Scaffold	40496007	0	13483	3842	15738	0.000388631
Trichinella murrelli	GCA_001447425.1	Scaffold	48705307	10633	13247	8752	19930	0.000409196
Caenorhabditis auriculariae	GCA_904845305.1	Scaffold	109582018	0	13228	28439	28439	0.000259523
Trichinella spiralis	GCA_001447595.1	Scaffold	49808262	0	13102	7472	19795	0.000397424
Spirometra erinaceieuropaei	GCA_902702965.1	Scaffold	718241152	0	12808	17043	28637	3.9871e-05
Gongylonema pulchrum	GCA_900617915.1	Scaffold	302426968	0	12603	6812	19415	6.41973e-05
Entamoeba nuttalli P19	GCF_000257125.1	Scaffold	14351590	1896	12563	13572	13934	0.000970903
Opisthorchis viverrini	GCA_001990785.1	Scaffold	448780138	26	12146	5140	13013	2.89964e-05
Leptomonas seymouri	GCA_001299535.1	Scaffold	27601262	0	11976	13107	14125	0.000511752
Aspergillus flavus NRRL3357	GCA_000006275.3	Scaffold	36789531	0	11635	19012	28286	0.00076886
Heterodera schachtii	GCA_020449115.1	Scaffold	185867480	0	11600	10417	22017	0.000118455
Cystoisospora suis	GCA_002600585.1	Scaffold	81139999	0	11309	11849	17798	0.000219349
Bodo saltans	GCA_001460835.1	Scaffold	38556030	110	10765	9899	11399	0.000295648
Trichuris suis	GCA_000701025.1	Scaffold	69235183	1782	10744	11243	20915	0.000302086
Cryptosporidium muris RN66	GCF_000006515.1	Scaffold	9238736	8878	10678	22669	26697	0.00288968
Caenorhabditis panamensis	GCA_900536275.1	Scaffold	78128214	328	10642	22340	26421	0.000338175
Trichinella pseudospiralis	GCA_001447445.1	Scaffold	45658109	0	10584	5628	12851	0.000281462
Globodera pallida	GCA_023343765.1	Scaffold	118347338	422	10251	9955	16839	0.000142285
Heterodera glycines	GCA_004148225.2	Chromosome	156300699	0	10118	8773	18891	0.000120863
Brugia pahangi	GCA_900618355.1	Scaffold	89280667	0	10108	34505	39229	0.00043939
Caenorhabditis panamensis	GCA_900883565.2	Scaffold	78127482	432	9923	23174	26536	0.00033965
Trypanosoma equiperdum	GCA_001457755.2	Scaffold	26113307	0	9208	14567	14567	0.000557838
Plectus sambesii	GCA_002796945.1	Scaffold	186593363	0	9035	9172	15062	8.0721e-05
Ancylostoma duodenale	GCA_000816745.1	Scaffold	322827410	0	8992	13785	16884	5.23004e-05
Aphanomyces astaci	GCA_000520075.1	Scaffold	58572258	0	8787	20784	20884	0.000356551
Caenorhabditis elegans	GCA_029748435.1	Chromosome	102449614	0	8504	198390	202001	0.00197171
Rodentolepis nana	GCA_900617975.1	Scaffold	156779205	0	8473	11527	13399	8.54641e-05
Ancylostoma caninum	GCA_003336725.1	Scaffold	402781093	0	8447	8977	17424	4.32592e-05
Globodera rostochiensis	GCA_900079975.1	Scaffold	91457744	0	8427	8261	11240	0.000122898
Fusarium proliferatum ET1	GCA_900067095.1	Scaffold	44903261	0	8072	9414	9414	0.000209651
Rotylenchulus reniformis	GCA_001026735.1	Scaffold	310835023	0	7708	58329	66037	0.00021245
Angiostrongylus costaricensis	GCA_900624975.1	Scaffold	262048424	0	7707	6834	13426	5.12348e-05
Sparganum proliferum	GCA_902702955.1	Scaffold	602366367	0	7641	8400	16041	2.663e-05
Levipalatum texanum	GCA_014805385.1	Scaffold	154391745	0	7401	16354	16904	0.000109488
Fasciola gigantica	GCA_002867515.3	Scaffold	815755506	0	7288	6167	13455	1.64939e-05
Meloidogyne incognita	GCA_000180415.1	Contig	82095019	0	7263	49927	56048	0.000682721
Hydatigera taeniaeformis	GCA_900622495.1	Scaffold	100513659	0	7151	4251	7828	7.788e-05
Globodera ellingtonae	GCA_001723225.1	Scaffold	105065163	0	7078	2905	9983	9.50172e-05
Taenia asiatica	GCA_900618005.1	Scaffold	133710162	0	7049	6615	9100	6.80577e-05
Trichinella nativa	GCA_002148645.1	Scaffold	51402140	0	7005	82477	88403	0.00171983
Diplogasteroides magnus	GCA_014805445.1	Scaffold	213807932	0	6938	16088	21228	9.92854e-05
Angiostrongylus cantonensis	GCA_001884285.1	Scaffold	235574657	35	6757	1828	8109	3.44222e-05
Leishmania tarentolae	TriTrypDB-61-LtarentolaeParrotTarII	Chromosome	30440719	0	6752	7013	7114	0.0002337
Sarcocystis neurona	GCA_000727475.1	Scaffold	122423763	0	6722	2828	9550	7.80077e-05
Onchocerca volvulus	GCA_000499405.2	Scaffold	93266462	924	6461	54935	59919	0.00064245
Litomosoides sigmodontis	GCA_900537275.1	Scaffold	63813650	0	6427	9137	15464	0.000242331
Meloidogyne arenaria	GCA_900003985.1	Scaffold	256263447	0	6365	56882	63247	0.000246805
Schistosoma curassoni	GCA_900618015.1	Scaffold	334776364	0	6305	11295148	11295217	0.0337396
Paragonimus westermani	GCA_015252655.1	Scaffold	781896510	0	6222	16141	17435	2.22983e-05
Besnoitia besnoiti	GCA_002563875.1	Chromosome	58845926	1293	5919	14546	14546	0.000247188
Globodera rostochiensis	GCA_018350315.1	Scaffold	101220641	0	5914	10410	15973	0.000157804
Strongyloides papillosus	GCA_000936265.1	Contig	60381969	0	5874	7147	8259	0.000136779
Strongyloides ratti	GCF_001040885.1	Chromosome	42896169	0	5717	1607	7324	0.000170738
Leptomonas pyrrhocoris	GCA_001293395.1	Scaffold	30266237	100	5506	5430	7513	0.00024823
Eimeria acervulina	GCA_000499425.1	Scaffold	45677409	0	5458	8974	10608	0.000232237
Eimeria brunetti	GCA_000499725.1	Scaffold	65020649	0	5406	11048	12235	0.000188171
Hanseniaspora guilliermondii	GCA_900119595.1	Scaffold	9035520	0	5386	13854	13854	0.00153328
Saccharomycodes ludwigii	GCA_900491785.1	Scaffold	10773167	0	5363	15281	15281	0.00141843
Meloidogyne arenaria	GCA_017562155.1	Contig	281698354	0	5095	115144	120239	0.000426836
Globodera rostochiensis	GCA_018350325.1	Scaffold	92200793	0	4954	5887	10841	0.00011758
Caenorhabditis sp. 26 LS-2015	GCA_900536285.3	Scaffold	100864676	0	4911	6622	11533	0.000114341
Paragonimus heterotremus	GCA_013368495.1	Scaffold	777905259	0	4740	2836	7576	9.73898e-06
Plasmodium sp. gorilla clade G3	GCA_900097035.1	Chromosome	21237197	0	4631	4354	8985	0.000423078
Caenorhabditis elegans	GCF_000002985.6	Complete Genome	100286401	0	4631	176762	176779	0.00176274
Trypanosoma rangeli SC58	GCA_000492115.1	Contig	15111138	0	4605	0	4605	0.000304742
Meloidogyne graminicola	GCA_014773135.1	Scaffold	41549113	0	4425	3590	8015	0.000192904
Plasmodium vivax	GCA_900093555.2	Chromosome	28899270	0	4412	17461	18583	0.000643027
Melampsora larici-populina 98AG31	GCA_000204055.1	Scaffold	97682699	41	4385	123943	123943	0.00126883
Enterocytozoon hepatopenaei	GCA_002081675.1	Scaffold	3252945	0	4217	5266	5266	0.00161884
Babesia sp. Xinjiang	GCA_002095265.1	Scaffold	8397745	0	4163	6907	7208	0.000858326
Caenorhabditis sp. 39 LS-2015	GCA_900536345.3	Scaffold	90256594	0	4035	14229	18264	0.000202356
Meloidogyne exigua	GCA_018905775.1	Contig	42101073	0	3845	26792	30637	0.000727701
Echinococcus granulosus	GCF_000524195.1	Scaffold	110106964	0	3793	8597	9821	8.91951e-05
Eimeria mitis	GCA_000499745.2	Scaffold	66895571	770	3736	8811	9637	0.00014406
Caenorhabditis sp. 40 LS-2015	GCA_900536305.3	Scaffold	101072304	0	3339	9752	11537	0.000114146
Setaria digitata	GCA_900083525.1	Scaffold	89881517	0	3310	8197	11507	0.000128024
Taenia solium	GCA_002221735.1	Contig	116379726	0	3194	2371	4042	3.47311e-05
Caenorhabditis remanei	GCA_001643735.4	Chromosome	124498641	0	3133	11685	14818	0.000119021
Malassezia globosa CBS 7966	GCA_000181695.1	Contig	8958094	0	3120	7542	8552	0.000954667
Schistosoma mattheei	GCA_900617995.1	Scaffold	326279473	0	3105	8632828	8633809	0.0264614
Hepatospora eriocheir	GCA_002087885.1	Scaffold	4538111	0	2979	0	2979	0.000656441
Trichinella sp. T8	GCA_001447745.1	Scaffold	49096326	0	2920	8289	11209	0.000228306
Opisthorchis viverrini	GCF_000715545.1	Scaffold	572111430	0	2852	5437	8289	1.44884e-05
Loa loa	GCA_000733445.1	Contig	96405388	0	2705	485302	488007	0.00506203
Fusarium circinatum	GCA_013396185.1	Scaffold	42614554	0	2702	10964	13277	0.00031156
Brugia malayi	GCF_000002995.4	Scaffold	86878348	0	2577	138379	140956	0.00162245
Pythium arrhenomanes ATCC 12531	GCA_000387505.2	Scaffold	42804114	0	2570	2648	5218	0.000121904
Thelazia callipaeda	GCA_900618365.1	Scaffold	74617119	0	2567	3510	4476	5.99862e-05
Schistocephalus solidus	GCA_900618435.1	Scaffold	517333403	0	2536	15537	18073	3.49349e-05
Mesocestoides corti	GCA_900604375.1	Scaffold	116274440	0	2502	3982	6484	5.57646e-05
Eimeria maxima	GCA_000499605.1	Scaffold	45874462	0	2454	16630	16630	0.000362511
Heterodera schachtii	GCA_019095935.1	Scaffold	174307393	0	2448	9109	11557	6.63024e-05
Eimeria praecox	GCA_000499445.1	Scaffold	55968490	0	2434	4571	7005	0.00012516
Leishmania braziliensis MHOM/BR/75/M2904	GCA_000002845.2	Chromosome	31986892	0	2421	1284	3705	0.000115829
Sporisorium reilianum SRZ2	GCA_000230245.1	Chromosome	18138966	0	2378	8988	8988	0.000495508
Plasmodium relictum	GCA_900005765.1	Chromosome	22579648	0	2320	3051	4757	0.000210676
Taenia solium	GCA_002082475.1	Contig	114435817	0	2244	1664	3371	2.94576e-05
Teladorsagia circumcincta	GCA_002352805.1	Scaffold	576109770	0	2156	443436	444477	0.000771514
Naegleria gruberi	GCA_000004985.1	Scaffold	36295096	0	2129	3512	3512	9.67624e-05
Hamiltosporidium tvaerminnensis	GCA_004325045.1	Contig	18344352	0	2127	0	2127	0.000115948
Hepatocystis sp. ex Piliocolobus tephrosceles	GCA_902459845.2	Scaffold	19920082	0	2120	1767	3887	0.00019513
Leishmania aethiopica L147	GCA_000444285.2	Chromosome	30987001	0	1993	448	2441	7.8775e-05
Dirofilaria immitis	GCA_024305405.1	Contig	86813779	0	1888	88373	89113	0.00102648
Schistosoma bovis	GCA_003958945.1	Scaffold	360800354	0	1689	14685980	14687484	0.0407081
Pseudoloma neurophilia	GCA_001432165.1	Contig	5248409	0	1635	0	1635	0.000311523
Trichinella pseudospiralis	GCA_005323645.1	Scaffold	68871526	0	1632	29671	31303	0.000454513
Cryptosporidium baileyi	GCA_001593455.1	Contig	8493640	0	1621	12844	12844	0.00151219
Plasmodium ovale	GCA_900090035.2	Chromosome	33388657	0	1598	2198	2198	6.58307e-05
Penicillium rubens Wisconsin 54-1255	GCA_000226395.1	Contig	32203817	0	1588	17415	17415	0.000540774
Globisporangium iwayamae DAOM BR242034	GCA_000387465.2	Scaffold	41664801	85	1519	4320	5839	0.000140142
Ditylenchus destructor	GCA_001579705.1	Scaffold	108829417	0	1494	911	2405	2.20988e-05
Anguina tritici	GCA_029339935.1	Contig	169059770	0	1466	322	1788	1.05761e-05
Dracunculus medinensis	GCA_900625125.1	Scaffold	103582672	0	1443	10540	10540	0.000101754
Trypanosoma grayi	GCA_000691245.1	Scaffold	20791447	0	1438	393	1831	8.80651e-05
Panagrolaimus sp. PS1159	GCA_901765195.1	Scaffold	83255419	0	1360	1743	3103	3.72708e-05
Allomyces macrogynus ATCC 38327	GCA_000151295.1	Scaffold	52624944	0	1350	21658	21658	0.000411554
Meloidogyne javanica	GCA_900003945.1	Scaffold	235486090	0	1333	39932	41265	0.000175233
Subanguina moxae	GCA_000981365.1	Scaffold	90087259	0	1285	4330	5615	6.23285e-05
Endotrypanum monterogeii	GCA_000333855.2	Chromosome	32004424	0	1259	1294	1985	6.20227e-05
Hamiltosporidium magnivora	GCA_004325065.1	Contig	20734143	0	1258	0	1258	6.06729e-05
Globodera pallida	GCA_020449905.1	Scaffold	112275158	0	1243	16490	17733	0.000157942
Talaromyces stipitatus ATCC 10500	GCA_000003125.1	Scaffold	35558430	0	1188	45099	45099	0.00126831
Caenorhabditis elegans	GCA_018136835.1	Contig	95972472	588	1183	362366	363423	0.00378674
Taenia asiatica	GCA_001693035.2	Scaffold	164406061	0	1173	3347	4520	2.74929e-05
Brugia pahangi	GCA_001280985.1	Scaffold	82472903	0	1139	19632	19632	0.000238042
Fusarium odoratissimum	GCA_000350365.1	Scaffold	48808043	0	1135	5330	6465	0.000132458
Meloidogyne enterolobii	GCA_003693675.1	Scaffold	162351025	0	980	9579	10559	6.50381e-05
Amphiamblys sp. WSBS2006	GCA_001875675.1	Scaffold	5610805	0	954	412	1366	0.000243459
Caenorhabditis sp. 32 LS-2015	GCA_900536325.3	Scaffold	64717952	0	945	11896	12841	0.000198415
Aspergillus eucalypticola CBS 122712	GCA_003184535.1	Contig	34792412	0	864	85177	85177	0.00244815
Rhabditophanes sp. KR3021	GCA_000944355.1	Contig	47120089	0	812	2045	2045	4.33997e-05
Acanthocheilonema viteae	GCA_900537255.1	Scaffold	77175447	0	763	1799	2562	3.31971e-05
Caenorhabditis sp. 38 MB-2015	GCA_900536415.3	Scaffold	100282591	0	754	32106	32860	0.000327674
Caenorhabditis elegans	GCA_013403715.1	Contig	103051919	0	744	376433	376433	0.00365285
Tritrichomonas foetus	GCA_001839685.1	Scaffold	65299827	0	713	713	713	1.09189e-05
Haemonchus contortus	GCA_007637855.2	Chromosome	448432379	0	696	4620	4871	1.08623e-05
Blastocystis sp. subtype 2	GCA_027406325.1	Scaffold	13151254	0	691	1080	1771	0.000134664
Parapristionchus giblindavisi	GCA_900491355.1	Scaffold	178308095	0	648	11206	11854	6.64804e-05
Caenorhabditis briggsae	GCF_000004555.2	Chromosome	105416539	0	643	12281	12924	0.000122599
Nosema ceranae BRL01	GCA_000182985.1	Contig	7860219	0	616	223	839	0.00010674
Schistosoma turkestanicum	GCA_944470395.1	Scaffold	423339437	0	602	325558	326160	0.000770446
Diploscapter coronatus	GCA_002207785.1	Scaffold	169445850	0	563	13331	13894	8.19967e-05
Trichuris suis	GCA_000701005.1	Scaffold	71810753	0	560	8556	8841	0.000123115
Pristionchus arcanus	GCA_900490705.1	Scaffold	194517820	0	543	7733	8276	4.25462e-05
Puccinia graminis f. sp. tritici CRL 75-36-700-3	GCA_000149925.1	Scaffold	81600488	0	542	69865	70407	0.000862826
Aspergillus aculeatus ATCC 16872	GCA_001890905.1	Scaffold	35185919	0	535	22775	22775	0.000647276
Ancylostoma ceylanicum	GCA_000688135.1	Scaffold	300901610	0	529	6859	6859	2.27948e-05
Diutina rugosa	GCA_008704595.1	Scaffold	13433577	0	526	9245	9245	0.000688201
Aspergillus niger CBS 513.88	GCA_000002855.2	Scaffold	33930422	0	516	25612	25612	0.000754839
Neurospora tetrasperma FGSC 2508	GCA_000213175.1	Scaffold	38490826	0	500	796	1296	3.36704e-05
Lomentospora prolificans	GCA_002276285.1	Contig	37626594	0	311	99948	100259	0.00266458
Globisporangium irregulare DAOM BR486	GCA_000387425.2	Scaffold	42676619	0	272	1804	2076	4.86449e-05
Meloidogyne arenaria	GCA_003693565.1	Scaffold	162847002	0	213	13458	13671	8.395e-05
Trichinella spiralis	GCA_008807815.1	Chromosome	24751815	0	213	5102	5315	0.000214732
Phytopythium vexans DAOM BR484	GCA_000387545.2	Scaffold	33582665	0	82	5062	5144	0.000153174
Alternaria alternata	GCA_001642055.1	Scaffold	32986874	22908	0	3313	3313	0.000100434
Sporothrix brasiliensis 5110	GCA_000820605.1	Contig	33205449	18957	0	10648	10648	0.00032067
Coprinopsis cinerea okayama7#130	GCA_000182895.1	Contig	36192556	14165	0	5361	5361	0.000148124
Entamoeba moshkovskii	GCA_002914575.1	Scaffold	22738010	4230	0	350	350	1.53927e-05
Caenorhabditis elegans	GCA_000975215.1	Chromosome	98298214	3542	0	164068	164068	0.00166908
Aspergillus steynii IBT 23096	GCA_002849105.1	Contig	37847960	1987	0	277922	277922	0.00734312
Aspergillus fischeri NRRL 181	GCA_000149645.4	Scaffold	31368615	1758	0	54643	54643	0.00174196
Zymoseptoria tritici IPO323	GCA_000219625.1	Chromosome	39678910	1221	0	9140	9140	0.000230349
Rhinocladiella mackenziei CBS 650.93	GCA_000835555.1	Scaffold	32433268	1102	0	0	0	0
Edhazardia aedis USNM 41457	GCA_000230595.3	Scaffold	50748798	337	0	2466	2466	4.85923e-05
Schmidtea mediterranea	GCA_002600895.1	Chromosome	941969851	324	0	36753	36753	3.90172e-05
Acanthamoeba castellanii str. Neff	GCA_000313135.1	Scaffold	39443455	280	0	5926	5926	0.00015024
Leishmania sp. MAR LEM2494	GCA_000409445.2	Chromosome	30528139	216	0	937	937	3.0693e-05
Podospora anserina S mat+	GCA_000226545.1	Contig	34250760	193	0	523	523	1.52697e-05
Neurospora discreta FGSC 8579	FungiDB-61-NdiscretaFGSC8579	Scaffold	37145397	183	0	22678	22678	0.00061052
Leishmania donovani	GCA_000227135.2	Chromosome	31252135	114	0	1242	1242	3.97413e-05
Aspergillus thermomutatus	GCA_002237265.2	Contig	30945974	99	0	21534	21534	0.000695858
Macrostomum lignano	GCA_001188465.1	Contig	1040124789	87	0	3125506	3125506	0.00300493
Babesia caballi	GCA_024862765.1	Contig	12816698	82	0	5707	5707	0.000445278
Colletotrichum graminicola M1.001	GCA_000149035.1	Scaffold	50906596	80	0	19560	19560	0.000384233
Eimeria falciformis	GCA_002271815.1	Scaffold	41633439	80	0	3635	3635	8.73096e-05
Cladophialophora carrionii	GCA_001700775.1	Scaffold	29802520	72	0	4651	4651	0.000156061
Debaryomyces fabryi	GCA_001447935.2	Contig	11697257	64	0	7178	7178	0.000613648
Leishmania turanica	GCA_000441995.1	Scaffold	30871804	54	0	758	758	2.45531e-05
Trichinella murrelli	GCA_002221485.1	Chromosome	64698596	54	0	71052	71052	0.0010982
Plasmodium fragile	GCA_000956335.1	Scaffold	22936786	50	0	1445	1445	6.29992e-05
[Cryptococcus] albidus var. albidus	GCA_001444555.1	Contig	24807186	42	0	9898	9898	0.000398997
Taenia saginata	GCA_001693075.2	Scaffold	166314755	40	0	2028	2028	1.21937e-05
Penicilliopsis zonata CBS 506.65	GCA_001890105.1	Scaffold	26015890	35	0	4857	4857	0.000186694
Aspergillus versicolor CBS 583.65	GCA_001890125.1	Scaffold	33121003	35	0	123	123	3.71366e-06
Aspergillus lentulus	GCA_001445615.2	Contig	30774200	28	0	80171	80171	0.00260514
Steinernema carpocapsae	GCA_000757645.3	Chromosome	84059253	27	0	4852	4852	5.77212e-05
Ascosphaera apis ARSEF 7405	GCA_001636715.1	Scaffold	20034979	26	0	8559	8559	0.000427203
Puccinia sorghi	GCA_001263375.1	Scaffold	71015930	22	0	7436	7436	0.000104709
Meyerozyma guilliermondii ATCC 6260	GCA_000149425.1	Scaffold	10574537	21	0	27342	27342	0.00258565
Encephalitozoon hellem ATCC 50504	GCA_000277815.3	Chromosome	2251784	20	0	2339	2339	0.00103873
Cryptosporidium ubiquitum	GCA_001865345.1	Scaffold	8968667	19	0	3149	3149	0.000351111
Phytophthora cinnamomi var. cinnamomi CBS 144.22	FungiDB-61-PcinnamomiCBS144-22	Scaffold	58248003	0	0	13367	13367	0.000229484
Trypanosoma brucei brucei TREU927	GCA_000002445.1	Chromosome	26071887	0	0	10696	10696	0.00041025
Pyricularia oryzae 70-15	GCA_000002495.2	Chromosome	40949321	0	0	1367	1367	3.33827e-05
Kluyveromyces lactis	GCA_000002515.1	Complete Genome	10689112	0	0	15118	15118	0.00141434
Yarrowia lipolytica CLIB122	GCA_000002525.1	Chromosome	20501810	0	0	360	360	1.75594e-05
Nakaseomyces glabratus	GCA_000002545.2	Chromosome	12317945	0	0	6263	6263	0.000508445
Aspergillus fumigatus Af293	GCA_000002655.1	Chromosome	28809958	0	0	11247	11247	0.000390386
Leishmania major strain Friedlin	GCA_000002725.2	Complete Genome	32855082	0	0	1082	1082	3.29325e-05
Plasmodium falciparum 3D7	GCA_000002765.3	Complete Genome	23332839	0	0	4354	4354	0.000186604
Schizosaccharomyces pombe	GCA_000002945.2	Chromosome	12590849	0	0	12677	12677	0.00100684
Theileria annulata	GCA_000003225.1	Chromosome	8357924	0	0	5026	5026	0.000601346
Uncinocarpus reesii 1704	GCA_000003515.2	Scaffold	22168071	0	0	43948	43948	0.00198249
Blastomyces dermatitidis ER-3	GCA_000003525.2	Scaffold	66270669	0	0	29344	29344	0.00044279
Clavispora lusitaniae ATCC 42720	GCA_000003835.1	Scaffold	12079919	0	0	14716	14716	0.00121822
Blastomyces gilchristii SLH14081	GCA_000003855.2	Scaffold	74393771	0	0	19452	19452	0.000261474
Candida tropicalis MYA-3404	GCA_000006335.3	Scaffold	14575599	0	0	26890	26890	0.00184486
Cryptosporidium hominis TU502	GCA_000006425.2	Scaffold	8914723	0	0	7334	7334	0.000822684
Debaryomyces hansenii CBS767	GCA_000006445.2	Chromosome	12151761	0	0	9867	9867	0.000811981
Candida dubliniensis CD36	GCA_000026945.1	Complete Genome	14618422	0	0	9429	9429	0.000645008
Cryptococcus neoformans var. neoformans JEC21	GCA_000091045.1	Chromosome	19050125	0	0	8079	8079	0.000424092
Encephalitozoon cuniculi GB-M1	GCA_000091225.2	Chromosome	2496714	0	0	896	896	0.000358872
Globisporangium ultimum DAOM BR144	GCA_000143045.1	Scaffold	42791458	0	0	15658	15658	0.000365914
Chaetomium globosum CBS 148.51	GCA_000143365.1	Scaffold	34336862	0	0	34244	34244	0.000997296
Botrytis cinerea B05.10	GCA_000143535.4	Complete Genome	42630066	0	0	103083	103083	0.00241808
Gaeumannomyces tritici R3-111a-1	GCA_000145635.1	Scaffold	40978414	0	0	27875	27875	0.000680236
Saccharomyces cerevisiae S288C	GCA_000146045.2	Complete Genome	12071326	0	0	259373	259373	0.0214867
Encephalitozoon intestinalis ATCC 50506	GCA_000146465.1	Chromosome	2216798	0	0	1695	1695	0.000764616
Aspergillus nidulans FGSC A4	GCA_000149205.2	Scaffold	30101741	0	0	9964	9964	0.000331011
Rhizopus delemar RA 99-880	GCA_000149305.1	Scaffold	45324238	0	0	7260	7260	0.000160179
Coccidioides immitis RS	GCA_000149335.2	Scaffold	29015619	0	0	16668	16668	0.000574449
Fusarium verticillioides 7600	GCA_000149555.1	Chromosome	41794269	0	0	31855	31855	0.000762186
Aspergillus terreus NIH2624	GCA_000149615.1	Scaffold	29230766	0	0	16980	16980	0.000580895
Lodderomyces elongisporus NRRL YB-4239	GCA_000149685.1	Scaffold	15460620	0	0	17122	17122	0.00110746
Phytophthora sojae	GCA_000149755.2	Scaffold	79327257	0	0	11817	11817	0.000148965
Schizosaccharomyces japonicus yFS275	GCA_000149845.2	Scaffold	11135996	0	0	10601	10601	0.000951958
Batrachochytrium dendrobatidis JEL423	GCA_000149865.1	Scaffold	23577733	0	0	20343	20343	0.000862806
Fusarium oxysporum f. sp. lycopersici 4287	GCA_000149955.2	Chromosome	60011252	0	0	152192	152192	0.00253606
Paracoccidioides brasiliensis Pb03	GCA_000150475.2	Scaffold	28836656	0	0	18607	18607	0.000645255
Schizosaccharomyces octosporus yFS286	GCA_000150505.2	Scaffold	11262981	0	0	7046	7046	0.000625589
Paracoccidioides lutzii Pb01	GCA_000150705.2	Scaffold	32625232	0	0	43367	43367	0.00132925
Microsporum canis CBS 113480	GCA_000151145.1	Scaffold	23137485	0	0	12775	12775	0.000552134
Fusarium vanettenii 77-13-4	GCA_000151355.1	Scaffold	51230360	0	0	1845	1845	3.60138e-05
Trichophyton rubrum CBS 118892	GCA_000151425.1	Scaffold	22127963	0	0	865	865	3.90908e-05
Trichophyton tonsurans CBS 112818	GCA_000151455.1	Scaffold	22505389	0	0	9482	9482	0.000421321
Saprolegnia parasitica CBS 223.65	GCA_000151545.2	Scaffold	48176889	0	0	11234	11234	0.000233182
Cryptosporidium parvum Iowa II	GCA_000165345.1	Chromosome	9087655	0	0	4988	4988	0.000548876
Theileria parva strain Muguga	GCA_000165365.1	Chromosome	8347606	0	0	5097	5097	0.000610594
Babesia bovis T2Bo	GCA_000165395.2	Chromosome	8228827	0	0	5134	5134	0.000623904
Trichoderma reesei QM6a	GCA_000167675.2	Scaffold	33348438	0	0	5913	5913	0.00017731
Coccidioides posadasii str. Silveira	GCA_000170175.2	Scaffold	27427344	0	0	25626	25626	0.000934323
Trichoderma virens Gv29-8	GCA_000170995.2	Scaffold	39022652	0	0	19289	19289	0.000494303
Pristionchus pacificus	GCA_000180635.4	Chromosome	154957827	0	0	15731	15731	0.000101518
Trichinella spiralis	GCA_000181795.3	Chromosome	58591653	0	0	82530	82530	0.00140856
Spizellomyces punctatus DAOM BR117	GCA_000182565.2	Scaffold	23906001	0	0	7608	7608	0.000318246
Candida parapsilosis	GCA_000182765.2	Contig	13030174	0	0	5941	5941	0.000455942
Neurospora crassa OR74A	GCA_000182925.2	Chromosome	41061603	0	0	79404	79404	0.00193378
Candida albicans SC5314	GCA_000182965.3	Chromosome	14276300	0	0	18729	18729	0.00131189
Aspergillus oryzae RIB40	GCA_000184455.3	Chromosome	37117683	0	0	41771	41771	0.00112537
Cryptococcus gattii WM276	GCA_000185945.1	Chromosome	18361682	0	0	49422	49422	0.00269158
Ascaris suum	GCA_000187025.3	Chromosome	297011616	0	0	12996	12996	4.37559e-05
Vavraia culicis subsp. floridensis	GCA_000192795.1	Scaffold	6033822	0	0	0	0	0
Magnaporthiopsis poae ATCC 64411	GCA_000193285.1	Scaffold	34673006	0	0	21598	21598	0.000622905
Neospora caninum Liverpool	GCA_000208865.2	Chromosome	57524119	0	0	1754	1754	3.04916e-05
Thermothelomyces thermophilus ATCC 42464	GCA_000226095.1	Complete Genome	38744216	0	0	7077	7077	0.00018266
Exophiala dermatitidis NIH/UT8656	GCA_000230625.1	Scaffold	26372207	0	0	457	457	1.73288e-05
Vittaforma corneae ATCC 50505	GCA_000231115.1	Scaffold	3148732	0	0	319	319	0.000101311
Bursaphelenchus xylophilus	GCA_000231135.1	Contig	73085728	0	0	46697	46697	0.000638935
Schistosoma mansoni	GCA_000237925.5	Chromosome	391379333	0	0	1917498	1917498	0.00489933
Phytophthora parasitica INRA-310	GCA_000247585.2	Scaffold	53871265	0	0	5321	5321	9.87725e-05
Nematocida ausubeli	GCA_000250695.1	Scaffold	4649639	0	0	116	116	2.49482e-05
Nematocida parisii ERTm1	GCA_000250985.1	Scaffold	4029056	0	0	115	115	2.85427e-05
Tremella mesenterica DSM 1558	GCA_000271645.1	Scaffold	27987508	0	0	8544	8544	0.000305279
Encephalitozoon romaleae SJ-2008	GCA_000280035.2	Chromosome	2187595	0	0	0	0	0
Saprolegnia diclina VS20	GCA_000281045.1	Scaffold	40460948	0	0	101	101	2.49623e-06
Trichosporon asahii var. asahii CBS 2479	GCA_000293215.1	Scaffold	24303834	0	0	13328	13328	0.000548391
Ustilago maydis 521	GCA_000328475.2	Chromosome	19641656	0	0	1555	1555	7.91685e-05
Crithidia fasciculata	GCA_000331325.2	Chromosome	41296350	0	0	8159	8159	0.000197572
Ascaris suum	GCA_000331935.3	Scaffold	278837140	0	0	14252	14252	5.11123e-05
Leishmania panamensis MHOM/COL/81/L13	GCA_000340495.1	Scaffold	30965649	0	0	1079	1079	3.48451e-05
Theileria equi strain WA	GCA_000342415.1	Chromosome	11674479	0	0	5529	5529	0.000473597
Claviceps purpurea 20.1	GCA_000347355.1	Scaffold	30901871	0	0	7267	7267	0.000235164
Cyphellophora europaea CBS 101466	GCA_000365145.2	Scaffold	28719617	0	0	0	0	0
Pythium aphanidermatum DAOM BR444	GCA_000387445.2	Scaffold	34264281	0	0	4060	4060	0.000118491
Verticillium dahliae JR2	GCA_000400815.2	Complete Genome	36150287	0	0	15692	15692	0.000434077
Mucor circinelloides 1006PhL	GCA_000401635.1	Scaffold	34134616	0	0	1224	1224	3.5858e-05
Leishmania arabica	GCA_000410695.2	Chromosome	30769451	0	0	950	950	3.08748e-05
Leishmania tropica L590	GCA_000410715.1	Scaffold	31323065	0	0	853	853	2.72323e-05
Ophiostoma piceae UAMH 11346	GCA_000410735.1	Scaffold	32504266	0	0	676	676	2.07973e-05
Leishmania enriettii	GCA_000410755.2	Chromosome	30426963	0	0	908	908	2.9842e-05
Spraguea lophii 42 110	GCA_000430065.1	Contig	4979932	0	0	0	0	0
Leishmania amazonensis	GCA_000438535.1	Scaffold	29003854	0	0	534	534	1.84113e-05
Rhizophagus irregularis DAOM 181602=DAOM 197198	GCA_000439145.3	Scaffold	129782361	0	0	16757	16757	0.000129116
Leishmania gerbilli	GCA_000443025.1	Scaffold	30818428	0	0	452	452	1.46665e-05
Haemonchus contortus	GCA_000469685.2	Chromosome	277739597	0	0	19603	19603	7.05805e-05
Hymenolepis microstoma	GCA_000469805.3	Chromosome	162456563	0	0	19985	19985	0.000123017
Spironucleus salmonicida	GCA_000497125.2	Chromosome	14413411	0	0	116	116	8.04806e-06
Eimeria necatrix	GCA_000499385.1	Scaffold	54911932	0	0	4112	4112	7.48835e-05
Kwoniella heveanensis CBS 569	GCA_000507425.3	Scaffold	25191614	0	0	666	666	2.64374e-05
Kwoniella mangroviensis CBS 8507	GCA_000507465.3	Scaffold	22592271	0	0	181	181	8.01159e-06
Kwoniella dejecticola CBS 10117	GCA_000512565.2	Scaffold	23858104	0	0	0	0	0
Kwoniella bestiolae CBS 10118	GCA_000512585.2	Scaffold	24346955	0	0	0	0	0
Aphanomyces invadans	GCA_000520115.1	Scaffold	41452125	0	0	4716	4716	0.00011377
Plasmodium inui San Antonio 1	GCA_000524495.1	Scaffold	26201470	0	0	1993	1993	7.60644e-05
Cladophialophora psammophila CBS 110553	GCA_000585535.1	Scaffold	39333014	0	0	199	199	5.05936e-06
Trichuris muris	GCA_000612645.2	Scaffold	110110664	0	0	20826	20826	0.000189137
Babesia microti strain RI	GCA_000691945.2	Chromosome	6466626	0	0	4388	4388	0.000678561
Pleurotus ostreatus PC15	GCA_000697685.1	Scaffold	34342639	0	0	11945	11945	0.000347818
Exophiala aquamarina CBS 119918	GCA_000709125.1	Scaffold	40982715	0	0	541	541	1.32007e-05
Lichtheimia corymbifera JMRC:FSU:9682	GCA_000723665.1	Scaffold	30977301	0	0	1394	1394	4.50007e-05
Plasmodium reichenowi	GCA_000723685.1	Scaffold	23917262	0	0	2284	2284	9.54959e-05
Scedosporium apiospermum	GCA_000732125.1	Scaffold	43202131	0	0	7126	7126	0.000164946
Stachybotrys chartarum IBT 40293	GCA_000732565.1	Scaffold	36268535	0	0	5344	5344	0.000147345
Theileria orientalis strain Shintoku	GCA_000740895.1	Complete Genome	9006764	0	0	5086	5086	0.000564687
Oesophagostomum dentatum	GCA_000797555.1	Scaffold	351605877	0	0	2580	2580	7.33776e-06
Ordospora colligata OC4	GCA_000803265.1	Contig	2290528	0	0	351	351	0.00015324
Metarhizium anisopliae ARSEF 549	GCA_000814975.1	Scaffold	38325361	0	0	6967	6967	0.000181786
Cryptosporidium sp. chipmunk LX-2015	GCA_000831705.1	Contig	9509783	0	0	2809	2809	0.00029538
Fonsecaea pedrosoi CBS 271.37	GCA_000835455.1	Scaffold	34632884	0	0	541	541	1.5621e-05
Cladophialophora bantiana CBS 173.52	GCA_000835475.1	Scaffold	36639109	0	0	272	272	7.42376e-06
Cladophialophora immunda	GCA_000835495.1	Scaffold	42968387	0	0	323	323	7.51715e-06
Exophiala oligosperma	GCA_000835515.1	Scaffold	37920466	0	0	330	330	8.70242e-06
Exophiala spinifera	GCA_000836115.1	Scaffold	32873413	0	0	99	99	3.01155e-06
Exophiala mesophila	GCA_000836275.1	Scaffold	29256826	0	0	143	143	4.88775e-06
Verruconis gallopava	GCA_000836295.1	Scaffold	31348514	0	0	270	270	8.61285e-06
Sporothrix schenckii 1099-18	GCA_000961545.1	Contig	32374918	0	0	8132	8132	0.000251182
Cryptosporidium meleagridis	GCA_001593445.1	Contig	8973200	0	0	2379	2379	0.000265123
Apiotrichum montevideense	GCA_001598995.1	Scaffold	24794316	0	0	252	252	1.01636e-05
Trichoderma atroviride	GCA_001599035.1	Scaffold	36961169	0	0	309	309	8.36013e-06
Plasmodium gaboni	GCA_001602025.1	Chromosome	19966537	0	0	1436	1436	7.19203e-05
Mucor lusitanicus CBS 277.49	GCA_001638945.1	Contig	36567582	0	0	9222	9222	0.000252191
Phycomyces blakesleeanus NRRL 1555(-)	GCA_001638985.2	Scaffold	53368560	0	0	12177	12177	0.000228168
Nematocida displodere	GCA_001642395.1	Scaffold	3057189	0	0	116	116	3.79434e-05
Nematocida sp. ERTm5	GCA_001642415.1	Scaffold	4394323	0	0	347	347	7.89655e-05
Monocercomonoides exilis	GCA_001643675.2	Contig	82301135	0	0	19304	19304	0.000234553
Emergomyces africanus	GCA_001660665.1	Scaffold	29707524	0	0	521	521	1.75376e-05
Plasmodium coatneyi	GCA_001680005.1	Chromosome	27685430	0	0	2358	2358	8.51712e-05
Cenococcum geophilum 1.58	GCA_001692895.1	Scaffold	177343869	0	0	5453	5453	3.07482e-05
Aspergillus cristatus	GCA_001717485.1	Scaffold	28318751	0	0	19590	19590	0.000691768
Hanseniaspora uvarum	GCA_001747055.1	Scaffold	8805186	0	0	11583	11583	0.00131547
Sclerotinia sclerotiorum 1980 UF-70	GCA_001857865.1	Chromosome	38906497	0	0	43800	43800	0.00112578
Cryptosporidium andersoni	GCA_001865355.1	Scaffold	9084332	0	0	2419	2419	0.000266283
Blastomyces percursus	GCA_001883805.1	Scaffold	32310524	0	0	9803	9803	0.0003034
Emergomyces pasteurianus Ep9510	GCA_001883825.1	Scaffold	32381861	0	0	489	489	1.5101e-05
Aspergillus brasiliensis CBS 101740	GCA_001889945.1	Scaffold	35651645	0	0	4224	4224	0.00011848
Aspergillus luchuensis CBS 106.47	GCA_001890685.1	Scaffold	37304755	0	0	5817	5817	0.000155932
Aspergillus sydowii CBS 593.65	GCA_001890705.1	Scaffold	34349148	0	0	1298	1298	3.77884e-05
Aspergillus wentii DTO 134E9	GCA_001890725.1	Scaffold	31295010	0	0	2059	2059	6.57932e-05
Aspergillus tubingensis CBS 134.48	GCA_001890745.1	Scaffold	35139854	0	0	3424	3424	9.74392e-05
Aspergillus glaucus CBS 516.65	GCA_001890805.1	Scaffold	27781411	0	0	4026	4026	0.000144917
Taenia multiceps	GCA_001923025.3	Chromosome	240480060	0	0	125183	125183	0.000520555
Cyberlindnera fabianii	GCA_001983305.1	Contig	12188250	0	0	40202	40202	0.00329842
Batrachochytrium salamandrivorans	GCA_002006685.2	Contig	73346731	0	0	101107	101107	0.00137848
Saccharomyces paradoxus	GCA_002079055.1	Chromosome	12075453	0	0	98703	98703	0.00817385
Rhizopus microsporus var. microsporus	GCA_002083745.1	Scaffold	24892044	0	0	330	330	1.32572e-05
Trypanosoma theileri	GCA_002087225.1	Scaffold	25689031	0	0	1453	1453	5.65611e-05
Emergomyces orientalis	GCA_002110485.1	Contig	35498521	0	0	62041	62041	0.00174771
Hortaea werneckii EXF-2000	GCA_002127715.1	Contig	49777326	0	0	36896	36896	0.000741221
Phytophthora plurivora	GCA_002247145.1	Scaffold	40434457	0	0	6281	6281	0.000155338
Caenorhabditis remanei	GCA_002259225.3	Chromosome	132046141	0	0	20458	20458	0.000154931
Caenorhabditis latens	GCA_002259235.2	Scaffold	120366962	0	0	15216	15216	0.000126413
Macrostomum lignano	GCA_002269645.1	Scaffold	762829307	0	0	105286	105286	0.00013802
Caenorhabditis nigoni	GCA_002742825.1	Chromosome	129435387	0	0	75758	75758	0.000585296
[Candida] auris	GCA_002759435.2	Scaffold	12365659	0	0	24240	24240	0.00196027
Meloidogyne graminicola	GCA_002778205.2	Scaffold	36814536	0	0	7825	7825	0.000212552
Aspergillus ochraceoroseus IBT 24754	GCA_002846915.2	Contig	27718211	0	0	85850	85850	0.00309724
Aspergillus novofumigatus IBT 16806	GCA_002847465.1	Contig	32440129	0	0	108735	108735	0.00335187
Aspergillus campestris IBT 28561	GCA_002847485.1	Contig	28257496	0	0	104687	104687	0.00370475
Phytophthora palmivora var. palmivora	GCA_002911725.1	Scaffold	107397801	0	0	9254	9254	8.61656e-05
Puccinia striiformis	GCA_002920065.1	Scaffold	84627742	0	0	25485	25485	0.000301142
Paratrypanosoma confusum	GCA_002921335.1	Scaffold	25288733	0	0	323	323	1.27725e-05
[Candida] haemuloni	GCA_002926055.1	Contig	13314323	0	0	50678	50678	0.00380628
[Candida] duobushaemulonis	GCA_002926085.1	Contig	12580400	0	0	21807	21807	0.00173341
Cryptococcus gattii VGII R265	GCA_002954075.1	Chromosome	17580959	0	0	10665	10665	0.000606622
[Candida] pseudohaemulonii	GCA_003013735.1	Scaffold	12590698	0	0	7445	7445	0.00059131
Caenorhabditis inopinata	GCA_003052745.1	Chromosome	122580819	0	0	28072	28072	0.000229008
Pichia kudriavzevii	GCA_003054445.1	Complete Genome	10863895	0	0	12630	12630	0.00116257
Meloidogyne arenaria	GCA_003133805.1	Contig	284032373	0	0	137081	137081	0.000482625
Aspergillus heteromorphus CBS 117.55	GCA_003184545.1	Contig	35607567	0	0	360419	360419	0.010122
Aspergillus fijiensis CBS 313.89	GCA_003184825.1	Scaffold	36500514	0	0	5114	5114	0.000140108
Malassezia restricta	GCA_003290485.1	Complete Genome	7369627	0	0	14814	14814	0.00201014
Naegleria lovaniensis	GCA_003324165.2	Scaffold	30876303	0	0	611	611	1.97886e-05
Clonorchis sinensis	GCA_003604175.2	Chromosome	555231785	0	0	11311	11311	2.03717e-05
Meloidogyne floridensis	GCA_003693605.1	Scaffold	74621421	0	0	5231	5231	7.01005e-05
Meloidogyne javanica	GCA_003693625.1	Scaffold	149871018	0	0	17141	17141	0.000114372
Meloidogyne incognita	GCA_003693645.1	Contig	121519182	0	0	1645	1645	1.3537e-05
Epichloe festucae Fl1	GCA_003814445.1	Complete Genome	35023690	0	0	10421	10421	0.000297541
Arthrobotrys flagrans	GCA_004000055.1	Contig	36645795	0	0	95715	95715	0.0026119
Bremia lactucae	GCA_004359215.2	Chromosome	91013646	0	0	35378	35378	0.000388711
Caenorhabditis elegans	GCA_004526295.1	Chromosome	102845785	0	0	180258	180258	0.0017527
Opisthorchis felineus	GCA_004794785.1	Scaffold	607001493	0	0	7089	7089	1.16787e-05
Aspergillus tanneri	GCA_004798825.1	Scaffold	36538144	0	0	15559	15559	0.000425829
Cryptosporidium sp. chipmunk genotype I	GCA_004936735.2	Scaffold	9052107	0	0	2486	2486	0.000274632
Strongyloides papillosus	GCA_005656395.1	Contig	58232448	0	0	2133	2133	3.66291e-05
Giardia muris	GCA_006247105.1	Chromosome	9777924	0	0	0	0	0
Fasciola gigantica	GCA_006461475.1	Scaffold	1067955917	0	0	25202	25202	2.35984e-05
Synchytrium endobioticum	GCA_006535955.1	Scaffold	21374948	0	0	2398	2398	0.000112187
Cryptosporidium tyzzeri	GCA_007210665.1	Scaffold	8937304	0	0	2619	2619	0.000293041
Antonospora locustae	GCA_007674295.1	Chromosome	3171317	0	0	0	0	0
Cordyceps militaris	GCA_008080495.1	Complete Genome	33618380	0	0	13110	13110	0.000389965
Trichomonascus ciferrii	GCA_008704605.1	Scaffold	20497720	0	0	391	391	1.90753e-05
Lichtheimia ramosa	GCA_008728235.1	Complete Genome	31885420	0	0	70155	70155	0.00220022
Trichinella spiralis	GCA_008807755.1	Chromosome	42081291	0	0	2486	2486	5.90761e-05
Trichinella spiralis	GCA_008807775.1	Chromosome	41201932	0	0	6395	6395	0.000155211
Trichinella spiralis	GCA_008807795.1	Chromosome	47420314	0	0	3146	3146	6.63429e-05
Aspergillus parasiticus	GCA_009176385.1	Scaffold	38384359	0	0	4900	4900	0.000127656
Cryptococcus cf. gattii	GCA_009650685.1	Chromosome	17886378	0	0	19213	19213	0.00107417
Halicephalobus sp. NKZ332	GCA_009761265.1	Scaffold	47154361	0	0	1171	1171	2.48333e-05
Cryptosporidium bovis	GCA_009768925.2	Scaffold	9110870	0	0	2730	2730	0.000299642
Cryptosporidium ryanae	GCA_009792415.2	Scaffold	9058925	0	0	2542	2542	0.000280607
Radopholus similis	GCA_013357305.1	Scaffold	50535140	0	0	2126	2126	4.20697e-05
Litomosoides sigmodontis	GCA_013365315.1	Scaffold	63946925	0	0	11299	11299	0.000176693
Dirofilaria immitis	GCA_013365355.1	Scaffold	83711010	0	0	679506	679506	0.00811728
Oscheius tipulae	GCA_013425905.1	Chromosome	60163038	0	0	7158	7158	0.000118977
Ascaris suum	GCA_013433145.1	Scaffold	278629075	0	0	7868	7868	2.82383e-05
Meloidogyne incognita	GCA_014132215.1	Scaffold	193150271	0	0	93952	93952	0.000486419
Raffaelea lauricola	GCA_014183025.1	Scaffold	34305769	0	0	7384	7384	0.000215241
Paragonimus kellicotti	GCA_014220965.1	Scaffold	616603129	0	0	10526	10526	1.70709e-05
Paragonimus skrjabini miyazakii	GCA_014338405.1	Scaffold	836460056	0	0	6218	6218	7.43371e-06
Beauveria bassiana	GCA_014607475.1	Complete Genome	37134214	0	0	22247	22247	0.000599097
Naegleria fowleri	GCA_014843625.1	Complete Genome	27994426	0	0	158	158	5.64398e-06
Meloidogyne chitwoodi	GCA_015183025.1	Contig	47730907	0	0	224	224	4.69298e-06
Meloidogyne chitwoodi	GCA_015183035.1	Contig	47477280	0	0	878	878	1.84931e-05
Meloidogyne chitwoodi	GCA_015183065.1	Contig	46924610	0	0	508	508	1.08259e-05
Ascaris lumbricoides	GCA_015227635.1	Scaffold	294989561	0	0	13934	13934	4.72356e-05
Heterodera glycines	GCA_015680885.1	Scaffold	140269496	0	0	23419	23419	0.000166957
Phytophthora capsici	GCA_016618375.1	Scaffold	94175927	0	0	236551	236551	0.0025118
Caenorhabditis tropicalis	GCA_016735795.1	Chromosome	81451603	0	0	1899	1899	2.33145e-05
Parastagonospora nodorum SN15	GCA_016801405.1	Chromosome	37019737	0	0	22073	22073	0.00059625
Caenorhabditis elegans	GCA_016989095.1	Chromosome	108678471	0	0	370612	370612	0.00341017
Caenorhabditis elegans	GCA_016989105.1	Chromosome	102904736	0	0	327006	327006	0.00317775
Caenorhabditis elegans	GCA_016989115.1	Chromosome	104177918	0	0	386537	386537	0.00371035
Caenorhabditis elegans	GCA_016989125.1	Complete Genome	105787077	0	0	338688	338688	0.0032016
Caenorhabditis elegans	GCA_016989145.1	Contig	103056687	0	0	371276	371276	0.00360264
Caenorhabditis elegans	GCA_016989235.1	Contig	103782823	0	0	345612	345612	0.00333015
Caenorhabditis elegans	GCA_016989245.1	Contig	104142053	0	0	347138	347138	0.00333331
Caenorhabditis elegans	GCA_016989275.1	Contig	114241212	0	0	415543	415543	0.00363742
Caenorhabditis elegans	GCA_016989285.1	Contig	102916164	0	0	353588	353588	0.00343569
Caenorhabditis elegans	GCA_016989295.1	Contig	103800801	0	0	351737	351737	0.00338858
Caenorhabditis elegans	GCA_016989365.1	Contig	103273517	0	0	317625	317625	0.00307557
Caenorhabditis elegans	GCA_016989385.1	Contig	103274927	0	0	366611	366611	0.00354985
Caenorhabditis elegans	GCA_016989455.1	Contig	105609511	0	0	373970	373970	0.00354106
Caenorhabditis elegans	GCA_016989505.1	Contig	103392894	0	0	346969	346969	0.00335583
Pneumocystis wakefieldiae	GCA_017301755.1	Complete Genome	7303369	0	0	4059	4059	0.000555771
Schistocephalus solidus	GCA_017591395.1	Scaffold	625199799	0	0	100198	100198	0.000160266
Candida metapsilosis	GCA_017655625.1	Scaffold	13093264	0	0	16403	16403	0.00125278
Pneumocystis canis	GCA_017788925.1	Scaffold	7382618	0	0	4042	4042	0.000547502
Leishmania orientalis	GCA_017916335.1	Chromosome	34192569	0	0	957	957	2.79885e-05
Leishmania sp. Ghana 2012 LV757	GCA_017918215.1	Chromosome	35953057	0	0	1294	1294	3.59914e-05
Leishmania sp. Namibia	GCA_017918225.1	Chromosome	34118094	0	0	1265	1265	3.70771e-05
Porcisia hertigi	GCA_017918235.1	Chromosome	34958218	0	0	1173	1173	3.35543e-05
Fasciola gigantica	GCA_018104335.1	Scaffold	1347762911	0	0	1104741	1104741	0.000819685
Pneumocystis sp. 'macacae'	GCA_018127085.1	Chromosome	8274826	0	0	4118	4118	0.000497654
Caenorhabditis elegans	GCA_018136795.1	Contig	95198557	0	0	345222	345222	0.00362634
Babesia divergens	GCA_018398725.1	Scaffold	8909892	0	0	2395	2395	0.000268802
Angiostrongylus vasorum	GCA_018806985.1	Scaffold	279944320	0	0	9628	9628	3.43926e-05
Caenorhabditis remanei	GCA_018990105.1	Scaffold	142529424	0	0	18439	18439	0.00012937
Porospora cf. gigantea A	GCA_019968955.1	Scaffold	8810643	0	0	116	116	1.31659e-05
Histomonas meleagridis	GCA_020186115.1	Scaffold	43414713	0	0	0	0	0
Caenorhabditis elegans	GCA_020450165.1	Contig	102883386	0	0	181023	181023	0.0017595
Blechomonas ayalai	GCA_020509355.1	Scaffold	21403870	0	0	568	568	2.65373e-05
Aphelenchus avenae	GCA_020875895.1	Scaffold	223437033	0	0	5017	5017	2.24538e-05
Caenorhabditis briggsae	GCA_021491975.1	Chromosome	106192558	0	0	14884	14884	0.00014016
Echinococcus granulosus	GCA_021556725.1	Chromosome	168957719	0	0	65158	65158	0.000385647
Nematocida major	GCA_021653875.1	Scaffold	3786698	0	0	115	115	3.03695e-05
Microsporidium sp. FI-F-10	GCA_021821965.1	Contig	2206487	0	0	394	394	0.000178564
Trypanosoma melophagium	GCA_022059095.1	Contig	23303718	0	0	1666	1666	7.14907e-05
Oscheius sp. G VE-2021	GCA_022343465.1	Contig	128886982	0	0	12047	12047	9.34695e-05
Oscheius dolichura	GCA_022343505.1	Chromosome	72803202	0	0	8213	8213	0.000112811
Caenorhabditis briggsae	GCA_022453885.1	Chromosome	106951792	0	0	19269	19269	0.000180165
Schmidtea mediterranea	GCA_022537955.1	Scaffold	773867583	0	0	21103	21103	2.72695e-05
Caenorhabditis elegans	GCA_022984815.1	Contig	103460487	0	0	192731	192731	0.00186285
Taenia crassiceps	GCA_023375655.1	Scaffold	106889530	0	0	11301	11301	0.000105726
Babesia ovis	GCA_023705535.1	Scaffold	8364143	0	0	2133	2133	0.000255017
Taenia pisiformis	GCA_023968675.1	Chromosome	210514865	0	0	53222	53222	0.000252818
Bradynema listronoti	GCA_024678965.1	Scaffold	80464700	0	0	7608	7608	9.45508e-05
Aphelenchoides besseyi	GCA_024699835.1	Contig	46756815	0	0	18548	18548	0.000396691
Aphelenchoides besseyi	GCA_024699875.1	Scaffold	44691555	0	0	15357	15357	0.000343622
Aphelenchoides besseyi	GCA_024699915.1	Scaffold	44700143	0	0	40175	40175	0.000898767
Blastocystis sp. subtype 3	GCA_025449415.1	Scaffold	12107308	0	0	100	100	8.25947e-06
Trichinella nelsoni	GCA_025699415.1	Contig	61614611	0	0	38937	38937	0.000631944
Cardicola forsteri	GCA_025895645.1	Contig	216531548	0	0	2086	2086	9.6337e-06
Blastocystis sp. subtype 1	GCA_027406405.1	Contig	20102801	0	0	8804	8804	0.000437949
Blastocystis sp. subtype 8	GCA_027406425.1	Scaffold	12692738	0	0	0	0	0
Blastocystis sp. subtype 7	GCA_027406465.1	Scaffold	12267080	0	0	0	0	0
Caenorhabditis nigoni	GCA_027920645.1	Chromosome	128469192	0	0	19394	19394	0.000150962
Caenorhabditis elegans	GCA_028201415.1	Contig	98826088	0	0	163167	163167	0.00165105
Caenorhabditis elegans	GCA_028201515.1	Contig	100427386	0	0	169106	169106	0.00168386
Proteocephalus fallax	GCA_028672205.1	Scaffold	131542718	0	0	15198	15198	0.000115537
Eudiplozoon nipponicum	GCA_029291075.1	Contig	939802929	0	0	29331	29331	3.12097e-05
Caenorhabditis briggsae	GCA_029581135.1	Chromosome	105507276	0	0	13620	13620	0.000129091
Strongyloides stercoralis	GCA_029582065.1	Chromosome	44372495	0	0	1594	1594	3.59232e-05
Plasmodium chabaudi chabaudi	GCA_900002335.2	Complete Genome	18973757	0	0	2784	2784	0.000146729
Plasmodium berghei ANKA	GCA_900002375.2	Chromosome	18780606	0	0	3312	3312	0.000176352
Plasmodium yoelii	GCA_900002385.2	Complete Genome	23083521	0	0	3127	3127	0.000135465
Fusarium mangiferae	GCA_900044065.1	Scaffold	45713518	0	0	931	931	2.0366e-05
Fusarium graminearum	GCA_900044135.1	Chromosome	38047942	0	0	75808	75808	0.00199243
Fusarium fujikuroi IMI 58289	GCA_900079805.1	Chromosome	43807812	0	0	6982	6982	0.000159378
Plasmodium malariae	GCA_900090045.1	Chromosome	33618035	0	0	1783	1783	5.3037e-05
Plasmodium sp. gorilla clade G1	GCA_900095595.1	Chromosome	24796794	0	0	4091	4091	0.000164981
Heligmosomoides bakeri	GCA_900096555.1	Chromosome	692450925	0	0	20080	20080	2.89984e-05
Plasmodium sp. gorilla clade G2	GCA_900097015.1	Chromosome	22190291	0	0	4209	4209	0.000189678
Malassezia sympodialis ATCC 42132	GCA_900149145.1	Complete Genome	7786082	0	0	13854	13854	0.00177933
Plasmodium cynomolgi	GCA_900180395.1	Chromosome	30657612	0	0	2457	2457	8.01432e-05
Oscheius tipulae	GCA_900184235.1	Scaffold	59452313	0	0	5103	5103	8.58335e-05
Nippostrongylus brasiliensis	GCA_900200055.1	Contig	347480154	0	0	62511	62511	0.000179898
Trichomonas tenax	GCA_900231805.1	Contig	46742176	0	0	0	0	0
Plasmodium sp. DRC-Itaito	GCA_900257145.2	Chromosome	20307785	0	0	2776	2776	0.000136696
Podospora comata	GCA_900290415.1	Chromosome	34157309	0	0	2499	2499	7.31615e-05
Pristionchus exspectatus	GCA_900380275.1	Scaffold	167014498	0	0	7356	7356	4.40441e-05
Leishmania infantum	GCA_900500625.2	Complete Genome	32803248	0	0	1181	1181	3.60025e-05
Blumeria graminis f. sp. tritici	GCA_900519115.1	Chromosome	140663486	0	0	154732	154732	0.00110002
Caenorhabditis sp. 21 LS-2015	GCA_900536235.3	Scaffold	92694461	0	0	3361	3361	3.62589e-05
Caenorhabditis sp. 31 LS-2015	GCA_900536295.3	Scaffold	103015225	0	0	8920	8920	8.65891e-05
Schistosoma margrebowiei	GCA_900618395.1	Scaffold	363933805	0	0	19248545	19248486	0.0528901
Nippostrongylus brasiliensis	GCA_900618405.1	Scaffold	281787967	0	0	4568	4568	1.62108e-05
Heligmosomoides polygyrus	GCA_900618505.1	Scaffold	522709189	0	0	15001	15001	2.86986e-05
Mesorhabditis belari	GCA_900631915.1	Contig	163453184	0	0	9017	9017	5.51656e-05
Mesorhabditis belari	GCA_900631935.1	Contig	32872664	0	0	136	136	4.13718e-06
Plasmodium vinckei vinckei	GCA_900681995.1	Complete Genome	18374134	0	0	3267	3267	0.000177804
Hymenolepis diminuta	GCA_900708905.1	Scaffold	167972465	0	0	371	371	2.2087e-06
Hymenolepis diminuta	GCA_902177915.1	Scaffold	167946785	0	0	371	371	2.20903e-06
Mastigamoeba balamuthi	GCA_902651635.1	Scaffold	53949838	0	0	4215	4215	7.81281e-05
Meloidogyne luci	GCA_902706615.1	Contig	209155305	0	0	138905	138905	0.000664124
Caenorhabditis bovis	GCA_902829315.1	Contig	62726283	0	0	6924	6924	0.000110384
Meloidogyne enterolobii	GCA_903797545.1	Scaffold	240052909	0	0	112103	112103	0.000466993
Meloidogyne enterolobii	GCA_903994135.1	Scaffold	240052909	0	0	113494	113494	0.000472787
Angomonas deanei	GCA_903995115.1	Complete Genome	20976081	0	0	3115	3115	0.000148502
Bursaphelenchus okinawaensis	GCA_904066225.2	Scaffold	69954831	0	0	5956	5956	8.51407e-05
Bursaphelenchus xylophilus	GCA_904066235.2	Scaffold	78260759	0	0	45777	45777	0.000584929
Bursaphelenchus xylophilus	GCA_904067135.1	Scaffold	78260759	0	0	45773	45773	0.000584878
Bursaphelenchus okinawaensis	GCA_904067145.1	Scaffold	69954831	0	0	5832	5832	8.33681e-05
Eimeria tenella	GCA_905310635.1	Chromosome	53215962	0	0	13491	13491	0.000253514
Schistosoma curassoni	GCA_907275115.1	Chromosome	396843292	0	0	5578675	5578675	0.0140576
Pristionchus exspectatus	GCA_911812115.1	Scaffold	169540605	0	0	12891	12891	7.60349e-05
Oscheius onirici	GCA_932521025.1	Chromosome	65791359	0	0	31797	31797	0.000483301
Oscheius dolichura	GCA_932521035.1	Contig	70352590	0	0	4170	4170	5.92729e-05
Oscheius sp. JU1382	GCA_932521405.1	Chromosome	62259853	0	0	6730	6730	0.000108095
Oscheius sp. DF5120	GCA_932521415.1	Chromosome	47760781	0	0	5712	5712	0.000119596
Parapristionchus giblindavisi	GCA_943737045.1	Contig	251641265	0	0	55445	55445	0.000220333
Schistosoma margrebowiei	GCA_944470205.1	Scaffold	394845898	0	0	4831185	4831185	0.0122356
Schistosoma intercalatum	GCA_944470365.1	Chromosome	385983128	0	0	4807900	4807900	0.0124562
Schistosoma guineensis	GCA_944470375.1	Scaffold	379228771	0	0	4427213	4427213	0.0116743
Schistosoma intercalatum	GCA_944470385.2	Scaffold	382241571	0	0	4985489	4985489	0.0130428
Schistosoma mattheei	GCA_944470405.1	Scaffold	389224454	0	0	3323249	3323249	0.00853813
Schistosoma rodhaini	GCA_944470415.1	Chromosome	388465650	0	0	1805867	1805867	0.00464872
Schistosoma bovis	GCA_944470425.1	Chromosome	391756303	0	0	4546340	4546340	0.011605
Schistosoma rodhaini	GCA_944470435.2	Scaffold	413299306	0	0	1723528	1723528	0.00417017
Schistosoma bovis	GCA_944470445.2	Scaffold	406116441	0	0	4213713	4213713	0.0103756
Schistosoma haematobium	GCA_944470455.2	Chromosome	390638621	0	0	4003135	4003135	0.0102477
Schistosoma haematobium	GCA_944470465.2	Chromosome	431515322	0	0	4534671	4534671	0.0105087
Heterobilharzia americana	GCA_944470555.1	Scaffold	665164197	0	0	696986	696986	0.00104784
Trichobilharzia regenti	GCA_944472135.1	Scaffold	954078278	0	0	124712	124712	0.000130715
Trichobilharzia szidati	GCA_944472155.1	Scaffold	1114318195	0	0	172258	172258	0.000154586
Dicrocoelium dendriticum	GCA_944474145.1	Chromosome	1883523968	0	0	28187	28187	1.4965e-05
Schistosoma curassoni	GCA_944474815.1	Scaffold	396843292	0	0	6017064	6017064	0.0151623
Caenorhabditis sp. 36 PRJEB53466	GCA_946814055.1	Scaffold	59010448	0	0	39896	39896	0.000676084
Schistosoma spindale	GCA_946903255.1	Chromosome	390011600	0	0	3667038	3667038	0.00940238
Heligmosomoides bakeri	GCA_947359475.1	Scaffold	648477975	0	0	68243	68243	0.000105236
Heligmosomoides bakeri	GCA_947359485.1	Scaffold	310519831	0	0	1161007	1161007	0.00373891
Heligmosomoides polygyrus polygyrus	GCA_947396875.1	Chromosome	625855423	0	0	79049	79049	0.000126306
Heligmosomoides polygyrus polygyrus	GCA_947396885.1	Scaffold	655933348	0	0	34919	34919	5.32356e-05
Caenorhabditis angaria	GCA_947459285.1	Scaffold	71365878	0	0	16832	16832	0.000235855
Giardia intestinalis	GCF_000002435.2	Chromosome	11673475	0	0	225	225	1.92745e-05
Blastocystis hominis	GCF_000151665.1	Scaffold	18743698	0	0	35437	35437	0.00189061
Schistosoma haematobium	GCF_000699445.3	Chromosome	400248827	0	0	4963138	4963138	0.0124001
Plasmodium vivax-like sp.	PlasmoDB-61-Pvivax-likePvl01	Chromosome	22173509	0	0	646	646	2.91339e-05
Trypanosoma evansi	TriTrypDB-61-TevansiSTIB805	Chromosome	25432062	0	0	7752	7752	0.000304812

## Sheet: S3 - Contaminant sources
Table S3: Contaminant sources detected using FCS-GX
Species	NCBI/VEuPathDB Accession ID	Taxonomic group	Length of contamination (bp)	Contaminant species
Cylicostephanus goldi	GCA_900617965.1	Archaea	25831	Methanobrevibacter gottschalkii
Cylicostephanus goldi	GCA_900617965.1	Archaea	5165	Methanobrevibacter woesei
Cylicostephanus goldi	GCA_900617965.1	Archaea	3353	Thermoplasma volcanium
Cylicostephanus goldi	GCA_900617965.1	Archaea	3294	Methanobrevibacter oralis
Cylicostephanus goldi	GCA_900617965.1	Archaea	2732	Methanothermobacter wolfeii
Meloidogyne hapla	GCA_000172435.1	Archaea	2709	Sulfolobus islandicus
Cylicostephanus goldi	GCA_900617965.1	Archaea	2705	Methanobrevibacter boviskoreani
Cylicostephanus goldi	GCA_900617965.1	Archaea	2362	Methanobrevibacter thaueri
Trypanosoma equiperdum	GCA_001457755.2	Archaea	2263	Pyrococcus abyssi
Cylicostephanus goldi	GCA_900617965.1	Archaea	1934	Methanobrevibacter curvatus
Cylicostephanus goldi	GCA_900617965.1	Archaea	1597	Methanobacterium lacus
Trypanosoma equiperdum	GCA_001457755.2	Archaea	1527	Pyrococcus yayanosii
Haemonchus placei	GCA_900617895.1	Archaea	1516	Methanobrevibacter cuticularis
Cylicostephanus goldi	GCA_900617965.1	Archaea	1492	Methanocorpusculum labreanum
Cylicostephanus goldi	GCA_900617965.1	Archaea	1356	Methanobrevibacter millerae
Cylicostephanus goldi	GCA_900617965.1	Archaea	1220	Methanobrevibacter cuticularis
Haemonchus placei	GCA_900617895.1	Archaea	687	Methanobrevibacter olleyae
Cylicostephanus goldi	GCA_900617965.1	Archaea	662	Methanobrevibacter olleyae
Cylicostephanus goldi	GCA_900617965.1	Archaea	629	NA
Cylicostephanus goldi	GCA_900617965.1	Archaea	517	Methanobrevibacter smithii
Panagrolaimus sp. LJ2406	GCA_024447205.1	Bacteria	22974527	Stenotrophomonas indicatrix
Panagrolaimus sp. LJ2406	GCA_024447205.1	Bacteria	5655017	Paenibacillus taichungensis
Caenorhabditis elegans	GCA_018136805.1	Bacteria	5607096	Paenibacillus taichungensis
Acanthamoeba palestinensis	GCA_000826325.1	Bacteria	5071318	Afipia broomeae
Acanthamoeba mauritaniensis	GCA_000826465.1	Bacteria	4938470	Afipia birgiae
Caenorhabditis elegans	GCA_018136875.1	Bacteria	4889901	Paenibacillus taichungensis
Heterorhabditis indica	GCA_020740425.2	Bacteria	4332177	Alcaligenes faecalis
Acanthamoeba palestinensis	GCA_000826325.1	Bacteria	4320430	Bradyrhizobium diversitatis
Aphelenchoides fujianensis	GCA_024699865.1	Bacteria	4270062	Caulobacter segnis
Heterorhabditis indica	GCA_020740425.2	Bacteria	4004724	Stenotrophomonas maltophilia
Steinernema diaprepesi	GCA_013436035.1	Bacteria	3996791	Elizabethkingia anophelis
Heterorhabditis indica	GCA_020740425.2	Bacteria	3812293	Pseudochrobactrum asaccharolyticum
Heterorhabditis indica	GCA_020740425.2	Bacteria	3794495	Providencia stuartii
Plectus murrayi	GCA_004785735.1	Bacteria	3651128	Candidatus Aquabacterium
Blastocystis sp. subtype 6	GCA_000963415.1	Bacteria	3565077	Odoribacter laneus
Amauroascus niger	GCA_001430945.1	Bacteria	3542383	Sphingomonas dokdonensis
Epichloe glyceriae E277	GCA_000225285.2	Bacteria	3488937	Paenibacillus lautus
Oscheius sp. TEL-2014	GCA_001630785.1	Bacteria	3472053	Pseudochrobactrum asaccharolyticum
Heterorhabditis indica	GCA_020740425.2	Bacteria	3373155	Photorhabdus akhurstii
Anisakis simplex	GCA_900576815.1	Bacteria	3278728	Escherichia coli
Chrysosporium queenslandicum	GCA_001430955.1	Bacteria	3145545	Sphingomonas dokdonensis
Hoplolaimus columbus	GCA_016433075.1	Bacteria	2942107	Pseudomonas lactis
Plectus murrayi	GCA_004785735.1	Bacteria	2934768	Paenibacillus agaridevorans
Diploscapter pachys	GCA_002287525.1	Bacteria	2727940	Sphingomonas aquatilis
Steinernema feltiae	GCA_007213375.1	Bacteria	2609848	Pseudomonas sp.
Hoplolaimus galeatus	GCA_016432905.1	Bacteria	2528229	Pseudomonas lactis
Ditylenchus weischeri	GCA_029231635.1	Bacteria	2455790	Pedobacter helvus
Onchocerca volvulus	GCA_000180695.1	Bacteria	2447008	Acinetobacter johnsonii
Steinernema feltiae	GCA_007213375.1	Bacteria	2380578	Pseudomonas qingdaonensis
Baylisascaris schroederi	GCA_022844625.1	Bacteria	2367181	Morganella morganii
Acanthamoeba palestinensis	GCA_000826325.1	Bacteria	2345338	Candidatus Paracaedibacter
Amauroascus verrucosus	GCA_001430935.1	Bacteria	2271653	Sphingomonas dokdonensis
Panagrolaimus superbus	GCA_901766145.1	Bacteria	2036306	Escherichia coli
Steinernema diaprepesi	GCA_013436035.1	Bacteria	2026260	Pseudochrobactrum asaccharolyticum
Steinernema monticolum	GCA_000505645.1	Bacteria	1931188	Sphingobacterium detergens
Steinernema diaprepesi	GCA_013436035.1	Bacteria	1786227	Pedobacter chitinilyticus
Panagrolaimus sp. LJ2406	GCA_024447205.1	Bacteria	1722000	Lysinibacillus sp.
Diploscapter pachys	GCA_002287525.1	Bacteria	1706033	Pseudomonas soli
Steinernema diaprepesi	GCA_013436035.1	Bacteria	1662722	Hungatella sp.
Steinernema diaprepesi	GCA_013436035.1	Bacteria	1659319	Siphonobacter aquaeclarae
Steinernema scapterisci	GCA_000757745.1	Bacteria	1645325	Xenorhabdus innexi
Acanthamoeba palestinensis	GCA_000826325.1	Bacteria	1599615	Bradyrhizobium forestalis
Steinernema glaseri	GCA_000757755.1	Bacteria	1578081	Alcaligenes faecalis
Pristionchus pacificus	GCA_918442795.1	Bacteria	1568670	Escherichia coli
Elaeophora elaphi	GCA_000499685.1	Bacteria	1480825	Brucella anthropi
Ditylenchus weischeri	GCA_029231635.1	Bacteria	1461682	Chryseobacterium aquaticum
Caenorhabditis elegans	GCA_027422425.1	Bacteria	1415755	Stenotrophomonas geniculata
Plectus murrayi	GCA_004785735.1	Bacteria	1392903	Sphingopyxis sp.
Heterorhabditis indica	GCA_020740425.2	Bacteria	1381299	Photorhabdus aegyptia
Caenorhabditis remanei	GCF_000149515.1	Bacteria	1366860	Acinetobacter guillouiae
Plectus murrayi	GCA_004785735.1	Bacteria	1366614	Aquabacterium soli
Schmidtea mediterranea	GCA_000691995.1	Bacteria	1322240	Rhodoferax aquaticus
Steinernema feltiae	GCA_007213375.1	Bacteria	1322131	Delftia acidovorans
Hammondia hammondi	GCA_000258005.2	Bacteria	1321114	Serratia grimesii
Ditylenchus destructor	GCA_022814895.1	Bacteria	1295658	Mitsuaria chitosanitabida
Parastrongyloides trichosuri	GCA_000941615.1	Bacteria	1274869	Brevundimonas naejangsanensis
Chrysosporium queenslandicum	GCA_001430955.1	Bacteria	1260727	Ramlibacter pinisoli
Panagrolaimus superbus	GCA_901766145.1	Bacteria	1234676	Pseudochrobactrum asaccharolyticum
Amauroascus niger	GCA_001430945.1	Bacteria	1200700	Ramlibacter pinisoli
Caenorhabditis elegans	GCA_027422425.1	Bacteria	1187418	Stenotrophomonas maltophilia
Plectus murrayi	GCA_004785735.1	Bacteria	1174527	Sphingopyxis italica
Plectus murrayi	GCA_004785735.1	Bacteria	1122923	Sphingopyxis fribergensis
Panagrolaimus sp. LJ2414	GCA_024447195.1	Bacteria	1083539	Phyllobacterium calauticae
Panagrolaimus sp. LJ2406	GCA_024447205.1	Bacteria	1080592	Phyllobacterium calauticae
Plectus murrayi	GCA_004785735.1	Bacteria	1075679	Flavobacterium aquicola
Dipylidium caninum	GCA_028455885.1	Bacteria	1063051	Ligilactobacillus animalis
Steinernema khuongi	GCA_016648015.1	Bacteria	1034034	Pedobacter chitinilyticus
Chrysosporium queenslandicum	GCA_001430955.1	Bacteria	995000	Ramlibacter humi
Amauroascus niger	GCA_001430945.1	Bacteria	993666	Ramlibacter humi
Byssoonygena ceratinophila	GCA_001430925.1	Bacteria	991208	Sphingomonas dokdonensis
Plectus murrayi	GCA_004785735.1	Bacteria	974126	Larkinella punicea
Ancylostoma ceylanicum	GCA_000402015.1	Bacteria	970205	Taishania pollutisoli
Onchocerca lupi	GCA_028564675.1	Bacteria	954253	Wolbachia endosymbiont
Steinernema khuongi	GCA_016648015.1	Bacteria	945229	Pseudochrobactrum asaccharolyticum
Steinernema glaseri	GCA_000757755.1	Bacteria	879935	Pseudomonas qingdaonensis
Bursaphelenchus xylophilus	GCA_022702815.1	Bacteria	868659	Sphingomonas kyeonggiensis
Aphelenchoides besseyi	GCA_024699855.1	Bacteria	857396	Agrobacterium deltaense
Steinernema monticolum	GCA_000505645.1	Bacteria	851254	Pseudomonas qingdaonensis
Dirofilaria repens	GCA_008729115.1	Bacteria	846664	Wolbachia endosymbiont
Trichuris trichiura	GCA_000613005.1	Bacteria	831791	Escherichia coli
Panagrolaimus superbus	GCA_901766145.1	Bacteria	793979	Alcaligenes faecalis
Chrysosporium queenslandicum	GCA_001430955.1	Bacteria	784195	Ramlibacter henchirensis
Plectus murrayi	GCA_004785735.1	Bacteria	782941	Larkinella humicola
Steinernema diaprepesi	GCA_013436035.1	Bacteria	775426	Sphingobacterium detergens
Parastrongyloides trichosuri	GCA_000941615.1	Bacteria	732582	Brevundimonas sp.
Dipylidium caninum	GCA_028456195.1	Bacteria	721417	Mycoplasma sp.
Amauroascus niger	GCA_001430945.1	Bacteria	712254	Ramlibacter henchirensis
Caenorhabditis elegans	GCA_027422445.1	Bacteria	706444	Stenotrophomonas maltophilia
Anisakis simplex	GCA_900576815.1	Bacteria	699638	Escherichia sp.
Dirofilaria immitis	GCA_009829315.1	Bacteria	684784	Wolbachia endosymbiont
Steinernema feltiae	GCA_000757705.1	Bacteria	673654	Pseudomonas reactans
Schmidtea mediterranea	GCA_000181075.1	Bacteria	669374	Serratia liquefaciens
Heterorhabditis indica	GCA_020740425.2	Bacteria	667582	Stenotrophomonas geniculata
Steinernema diaprepesi	GCA_013436035.1	Bacteria	661334	Pseudomonas tohonis
Trichuris trichiura	GCA_000613005.1	Bacteria	650473	Enterococcus avium
Dipylidium caninum	GCA_028455885.1	Bacteria	627838	Mycoplasma sp.
Ditylenchus weischeri	GCA_029231635.1	Bacteria	621991	Sphingobacterium sp.
Amauroascus niger	GCA_001430945.1	Bacteria	611261	Ramlibacter algicola
Steinernema diaprepesi	GCA_013436035.1	Bacteria	597962	Reyranella massiliensis
Aphelenchoides besseyi	GCA_029619545.1	Bacteria	596230	Dyadobacter jiangsuensis
Acrobeloides nanus	GCA_900406225.1	Bacteria	579546	Microbacterium ginsengisoli
Hammondia hammondi	GCA_000258005.2	Bacteria	556284	Bradyrhizobium viridifuturi
Amauroascus verrucosus	GCA_001430935.1	Bacteria	548329	Ramlibacter pinisoli
Heterorhabditis indica	GCA_020740425.2	Bacteria	541043	Providencia thailandensis
Bursaphelenchus xylophilus	GCA_022702815.1	Bacteria	520708	Agrobacterium tumefaciens
Hammondia hammondi	GCA_000258005.2	Bacteria	518715	Afipia broomeae
Amauroascus verrucosus	GCA_001430935.1	Bacteria	509611	Ramlibacter henchirensis
Amauroascus verrucosus	GCA_001430935.1	Bacteria	493277	Ramlibacter humi
Panagrolaimus superbus	GCA_901766145.1	Bacteria	492157	Stenotrophomonas pavanii
Steinernema glaseri	GCA_000757755.1	Bacteria	480451	Pseudomonas sp.
Hyaloperonospora arabidopsidis Emoy2	GCA_000173235.2	Bacteria	472028	Methylophilus methylotrophus
Panagrolaimus sp. LJ2400	GCA_024447215.1	Bacteria	465672	Phyllobacterium calauticae
Ditylenchus destructor	GCA_022814885.1	Bacteria	461440	Sphingomonas koreensis
Cruorifilaria tuberocauda	GCA_013365365.1	Bacteria	461151	Wolbachia endosymbiont
Plectus murrayi	GCA_004785735.1	Bacteria	456734	Stenotrophomonas maltophilia
Moniezia expansa	GCA_019097775.1	Bacteria	455745	Mycoplasma sp.
Panagrolaimus superbus	GCA_901766145.1	Bacteria	455273	Escherichia sp.
Plectus murrayi	GCA_004785735.1	Bacteria	448480	Flavobacterium aquariorum
Caenorhabditis elegans	GCA_001483305.2	Bacteria	447572	Brucella pseudogrignonensis
Caenorhabditis nigoni	GCA_001643685.2	Bacteria	447572	Brucella pseudogrignonensis
Steinernema monticolum	GCA_000505645.1	Bacteria	444765	Pseudomonas sp.
Steinernema diaprepesi	GCA_013436035.1	Bacteria	442812	Reyranella sp.
Aphelenchoides bicaudatus	GCA_024699845.1	Bacteria	439210	Sphingopyxis italica
Acanthamoeba palestinensis	GCA_000826325.1	Bacteria	420183	Bradyrhizobium campsiandrae
Plectus murrayi	GCA_004785735.1	Bacteria	417633	Stenotrophomonas geniculata
Protopolystoma xenopodis	GCA_900617795.1	Bacteria	416943	Rickettsia endosymbiont
Schmidtea mediterranea	GCA_000572305.1	Bacteria	412985	Ginsengibacter hankyongi
Schmidtea mediterranea	GCA_000691995.1	Bacteria	412137	Rhodoferax bucti
Oscheius sp. TEL-2014	GCA_001630785.1	Bacteria	407569	Stenotrophomonas maltophilia
Panagrolaimus superbus	GCA_901766145.1	Bacteria	402249	Stenotrophomonas maltophilia
Baylisascaris schroederi	GCA_006503575.1	Bacteria	396692	Streptococcus alactolyticus
Bursaphelenchus xylophilus	GCA_022702815.1	Bacteria	395452	Paenibacillus borealis
Chrysosporium queenslandicum	GCA_001430955.1	Bacteria	388241	Ramlibacter algicola
Steinernema feltiae	GCA_007213375.1	Bacteria	384505	Acinetobacter guillouiae
Panagrolaimus superbus	GCA_901766145.1	Bacteria	384182	Stenotrophomonas geniculata
Oscheius sp. TEL-2014	GCA_001630785.1	Bacteria	372010	Stenotrophomonas geniculata
Hammondia hammondi	GCA_000258005.2	Bacteria	369715	Bradyrhizobium tropiciagri
Toxocara canis	GCA_000803305.1	Bacteria	364647	Clostridium perfringens
Byssoonygena ceratinophila	GCA_001430925.1	Bacteria	363937	Niallia taxi
Bursaphelenchus xylophilus	GCA_022702815.1	Bacteria	360491	Agrobacterium fabacearum
Oscheius sp. MCB	GCA_000934875.1	Bacteria	360020	Citrobacter sp.
Plectus murrayi	GCA_004785735.1	Bacteria	356469	Flavobacterium taihuense
Acanthamoeba palestinensis	GCA_000826325.1	Bacteria	353231	Bradyrhizobium betae
Caenorhabditis brenneri	GCA_000143925.2	Bacteria	344261	Paenibacillus xylanexedens
Ditylenchus destructor	GCA_022814895.1	Bacteria	339682	Achromobacter deleyi
Necator americanus	GCF_000507365.1	Bacteria	336599	Paraburkholderia silvatlantica
Schmidtea mediterranea	GCA_000572305.1	Bacteria	332402	Hanamia caeni
Steinernema feltiae	GCA_007213375.1	Bacteria	331137	Comamonas sp.
Oscheius dolichura	GCA_022343475.1	Bacteria	321154	Paenibacillus xylanivorans
Caenorhabditis angaria	GCA_000165025.1	Bacteria	319490	Leucobacter zeae
Caenorhabditis elegans	GCA_027422445.1	Bacteria	318490	Brucella anthropi
Steinernema khuongi	GCA_016648015.1	Bacteria	316444	Sphingobacterium detergens
Blastocystis sp. subtype 6	GCA_000963415.1	Bacteria	312385	Bacteroides propionicigenes
Chrysosporium queenslandicum	GCA_001430955.1	Bacteria	310106	Ramlibacter tataouinensis
Steinernema scapterisci	GCA_000757745.1	Bacteria	307643	Xenorhabdus stockiae
Ditylenchus destructor	GCA_022814895.1	Bacteria	307414	Pseudomonas simiae
Plectus murrayi	GCA_004785735.1	Bacteria	306487	Sediminibacterium goheungense
Baylisascaris ailuri	GCA_022845575.1	Bacteria	303897	Veillonella magna
Acanthamoeba palestinensis	GCA_000826325.1	Bacteria	303877	Afipia massiliensis
Byssoonygena ceratinophila	GCA_001430925.1	Bacteria	300396	Ramlibacter pinisoli
Epichloe glyceriae E277	GCA_000225285.2	Bacteria	297988	Paenibacillus lactis
Hammondia hammondi	GCA_000258005.2	Bacteria	296975	Bradyrhizobium sp.
Ditylenchus destructor	GCA_022814885.1	Bacteria	296163	Variovorax guangxiensis
Amauroascus niger	GCA_001430945.1	Bacteria	291916	Ramlibacter tataouinensis
Madathamugadia hiepei	GCA_013365335.1	Bacteria	285165	Wolbachia endosymbiont
Baylisascaris ailuri	GCA_022845575.1	Bacteria	274293	[Ruminococcus] gnavus
Plectus murrayi	GCA_004785735.1	Bacteria	274093	Sphingopyxis panaciterrae
Epichloe glyceriae E277	GCA_000225285.2	Bacteria	267536	Paenibacillus glucanolyticus
Schmidtea mediterranea	GCA_000181075.1	Bacteria	263140	Chryseobacterium sediminis
Schmidtea mediterranea	GCA_000572305.1	Bacteria	262271	Limnovirga soli
Ditylenchus dipsaci	GCA_029232805.1	Bacteria	261851	Sphingobium yanoikuyae
Byssoonygena ceratinophila	GCA_001430925.1	Bacteria	257368	Ramlibacter humi
Schmidtea mediterranea	GCA_000181075.1	Bacteria	252051	Chryseobacterium rhizoplanae
Aphelenchoides besseyi	GCA_029619545.1	Bacteria	251989	Rhizobium multihospitium
Byssoonygena ceratinophila	GCA_001430925.1	Bacteria	251820	Ramlibacter henchirensis
Steinernema khuongi	GCA_016648015.1	Bacteria	251426	Pseudomonas tohonis
Amauroascus verrucosus	GCA_001430935.1	Bacteria	246444	Ramlibacter algicola
Acanthamoeba palestinensis	GCA_000826325.1	Bacteria	245087	Bradyrhizobium guangxiense
Heterorhabditis indica	GCA_020740425.2	Bacteria	241733	Photorhabdus noenieputensis
Caenorhabditis angaria	GCA_000165025.1	Bacteria	238772	Leucobacter muris
Oscheius sp. MCB	GCA_000934875.1	Bacteria	234108	Citrobacter freundii
Panagrolaimus sp. ES5	GCA_901766855.1	Bacteria	233440	Sphingobacterium sp.
Steinernema feltiae	GCA_007213375.1	Bacteria	232501	Delftia tsuruhatensis
Parastrongyloides trichosuri	GCA_000941615.1	Bacteria	231387	Brevundimonas guildfordensis
Phytophthora infestans T30-4	GCA_000142945.1	Bacteria	230397	Paenibacillus yonginensis
Parastrongyloides trichosuri	GCA_000941615.1	Bacteria	220951	Brevundimonas diminuta
Ditylenchus weischeri	GCA_029231635.1	Bacteria	218099	Sphingobium yanoikuyae
Steinernema diaprepesi	GCA_013436035.1	Bacteria	217075	Empedobacter sp.
Hyaloperonospora arabidopsidis Emoy2	GCA_000173235.2	Bacteria	215883	Methylophilus sp.
Heterorhabditis indica	GCA_020740425.2	Bacteria	214230	Photorhabdus caribbeanensis
Aphelenchoides besseyi	GCA_029619545.1	Bacteria	212716	Labrys okinawensis
Steinernema feltiae	GCA_007213375.1	Bacteria	209408	Sphingobacterium siyangense
Caenorhabditis angaria	GCA_000165025.1	Bacteria	207058	Leucobacter chironomi
Aphelenchoides bicaudatus	GCA_024699845.1	Bacteria	206985	Sphingopyxis fribergensis
Steinernema diaprepesi	GCA_013436035.1	Bacteria	206625	Sphingobacterium sp.
Panagrolaimus sp. LJ2400	GCA_024447215.1	Bacteria	206394	Paenibacillus taichungensis
Benedenia humboldti	GCA_016432935.1	Bacteria	204233	Mycoplasma marinum
Schmidtea mediterranea	GCA_000691995.1	Bacteria	204163	Candidatus Symbiobacter
Steinernema diaprepesi	GCA_013436035.1	Bacteria	195721	Morganella sp.
Hammondia hammondi	GCA_000258005.2	Bacteria	194314	Sphingomonas leidyi
Plectus murrayi	GCA_004785735.1	Bacteria	193989	Stenotrophomonas pavanii
Dictyocaulus viviparus	GCA_000816705.1	Bacteria	192840	Wolbachia endosymbiont
Anisakis simplex	GCA_900576815.1	Bacteria	191538	Escherichia fergusonii
Amauroascus verrucosus	GCA_001430935.1	Bacteria	191393	Ramlibacter tataouinensis
Plectus murrayi	GCA_004785735.1	Bacteria	191217	Leptospira licerasiae
Oscheius sp. MCB	GCA_000934875.1	Bacteria	190582	Pseudochrobactrum asaccharolyticum
Caenorhabditis angaria	GCA_000165025.1	Bacteria	189505	Leucobacter celer
Steinernema diaprepesi	GCA_013436035.1	Bacteria	189218	Variovorax sp.
Heterorhabditis indica	GCA_020740425.2	Bacteria	186456	Photorhabdus bodei
Caenorhabditis angaria	GCA_000165025.1	Bacteria	184328	Leucobacter chromiisoli
Oscheius sp. TEL-2014	GCA_001630785.1	Bacteria	183804	Stenotrophomonas pavanii
Dipylidium caninum	GCA_028456195.1	Bacteria	183612	Prevotella sp.
Prostheceraeus crozeri	GCA_907163375.1	Bacteria	183319	Cysteiniphilum marinum
Baylisascaris schroederi	GCA_006503575.1	Bacteria	179928	Vulcaniibacterium thermophilum
Steinernema khuongi	GCA_016648015.1	Bacteria	179187	Aminobacter aganoensis
Acanthamoeba mauritaniensis	GCA_000826465.1	Bacteria	177390	Afipia massiliensis
Steinernema diaprepesi	GCA_013436035.1	Bacteria	175370	Pedobacter nanyangensis
Steinernema feltiae	GCA_007213375.1	Bacteria	175029	Sphingobacterium sp.
Parastrongyloides trichosuri	GCA_000941615.1	Bacteria	173317	Brevundimonas bullata
Caenorhabditis angaria	GCA_000165025.1	Bacteria	173006	Leucobacter ruminantium
Byssoonygena ceratinophila	GCA_001430925.1	Bacteria	168204	Ramlibacter algicola
Aphelenchoides fujianensis	GCA_024699865.1	Bacteria	167725	Caulobacter soli
Hyaloperonospora arabidopsidis Emoy2	GCA_000173235.2	Bacteria	164339	Methylophilus rhizosphaerae
Steinernema scapterisci	GCA_000757745.1	Bacteria	161533	Providencia vermicola
Pristionchus pacificus	GCA_918442785.1	Bacteria	158735	Escherichia coli
Ditylenchus weischeri	GCA_029231635.1	Bacteria	157432	Sphingobium sp.
Pristionchus pacificus	GCA_918442815.1	Bacteria	156353	Escherichia coli
Caenorhabditis remanei	GCF_000149515.1	Bacteria	154930	Leucobacter zeae
Acanthamoeba culbertsoni	GCA_000826265.1	Bacteria	152342	Candidatus Paracaedibacter
Hyaloperonospora arabidopsidis Emoy2	GCA_000173235.2	Bacteria	152159	Hydrocarboniphaga effusa
Cylicostephanus goldi	GCA_900617965.1	Bacteria	151232	Acinetobacter pecorum
Hammondia hammondi	GCA_000258005.2	Bacteria	148819	Bradyrhizobium mercantei
Trichuris trichiura	GCA_000613005.1	Bacteria	148708	Escherichia sp.
Plectus murrayi	GCA_004785735.1	Bacteria	148354	Sphingopyxis macrogoltabida
Oscheius sp. MCB	GCA_000934875.1	Bacteria	145418	Delftia acidovorans
Anisakis simplex	GCA_900576815.1	Bacteria	144812	Escherichia ruysiae
Acanthamoeba palestinensis	GCA_000826325.1	Bacteria	144768	Bradyrhizobium denitrificans
Clonorchis sinensis	GCA_000236345.1	Bacteria	144014	Escherichia coli
Ditylenchus destructor	GCA_022814895.1	Bacteria	142964	Agrobacterium tumefaciens
Epichloe glyceriae E277	GCA_000225285.2	Bacteria	141699	Paenibacillus sophorae
Dipylidium caninum	GCA_028456195.1	Bacteria	140460	Prevotella copri
Ditylenchus weischeri	GCA_029231635.1	Bacteria	139970	Chryseobacterium limigenitum
Steinernema diaprepesi	GCA_013436035.1	Bacteria	139795	Xenophilus azovorans
Aphelenchoides besseyi	GCA_029619545.1	Bacteria	137314	Dyadobacter sp.
Chromera velia CCMP2878	GCA_018398765.1	Bacteria	135159	Roseitalea porphyridii
Steinernema diaprepesi	GCA_013436035.1	Bacteria	134784	Vagococcus fluvialis
Caenorhabditis elegans	GCA_018136875.1	Bacteria	134022	Paenibacillus tritici
Caenorhabditis angaria	GCA_000165025.1	Bacteria	133485	Leucobacter chromiiresistens
Baylisascaris schroederi	GCA_006503575.1	Bacteria	132304	Streptococcus sp.
Plectus murrayi	GCA_004785735.1	Bacteria	131064	Legionella massiliensis
Caenorhabditis angaria	GCA_000165025.1	Bacteria	130938	Candidatus Leucobacter
Allodiplogaster sudhausi	GCA_014805415.1	Bacteria	128264	Brevibacterium casei
Hammondia hammondi	GCA_000258005.2	Bacteria	127614	Afipia massiliensis
Epichloe glyceriae E277	GCA_000225285.2	Bacteria	127606	Paenibacillus solani
Ditylenchus destructor	GCA_022814895.1	Bacteria	126759	Stenotrophomonas maltophilia
Toxascaris leonina	GCA_022844705.1	Bacteria	126706	Mycoplasmoides alvi
Hammondia hammondi	GCA_000258005.2	Bacteria	126446	Afipia birgiae
Steinernema monticolum	GCA_000505645.1	Bacteria	125795	Sphingobacterium sp.
Byssoonygena ceratinophila	GCA_001430925.1	Bacteria	125792	Ramlibacter tataouinensis
Cyclospora cayetanensis	GCA_000769155.2	Bacteria	123549	Hydrotalea flava
Panagrolaimus sp. JU765	GCA_901765185.1	Bacteria	120893	Escherichia coli
Panagrolaimus superbus	GCA_901766145.1	Bacteria	119865	Alcaligenes aquatilis
Caenorhabditis remanei	GCF_000149515.1	Bacteria	119801	Leucobacter celer
Acanthamoeba palestinensis	GCA_000826325.1	Bacteria	119749	Bradyrhizobium guangdongense
Pristionchus pacificus	GCA_918442795.1	Bacteria	118789	Escherichia sp.
Panagrolaimus sp. ES5	GCA_901766855.1	Bacteria	118407	Sphingobacterium detergens
Diploscapter pachys	GCA_002287525.1	Bacteria	117213	Sphingomonas abaci
Parastrongyloides trichosuri	GCA_000941615.1	Bacteria	115379	Brevundimonas pondensis
Acanthamoeba palestinensis	GCA_000826325.1	Bacteria	115158	Bradyrhizobium huanghuaihaiense
Caenorhabditis elegans	GCA_018136805.1	Bacteria	114827	Paenibacillus xylanilyticus
Heterorhabditis indica	GCA_020740425.2	Bacteria	114731	Photorhabdus luminescens
Hammondia hammondi	GCA_000258005.2	Bacteria	114429	Bradyrhizobium quebecense
Baylisascaris schroederi	GCA_022844625.1	Bacteria	114324	Morganella sp.
Acanthamoeba astronyxis	GCA_000826245.1	Bacteria	113062	Candidatus Paracaedibacter
Nosema bombycis CQ1	GCA_000383075.1	Bacteria	112962	Klebsiella michiganensis
Brugia timori	GCA_900618025.1	Bacteria	110560	Gardnerella swidsinskii
Plectus murrayi	GCA_004785735.1	Bacteria	109433	Flavobacterium laiguense
Onchocerca volvulus	GCA_000180695.1	Bacteria	109401	Wolbachia endosymbiont
Heterorhabditis indica	GCA_020740425.2	Bacteria	108025	Providencia huaxiensis
Diploscapter pachys	GCA_002287525.1	Bacteria	107741	Sphingomonas insulae
Hammondia hammondi	GCA_000258005.2	Bacteria	106900	Bradyrhizobium altum
Steinernema diaprepesi	GCA_013436035.1	Bacteria	106856	Agromyces mediolanus
Aphelenchoides bicaudatus	GCA_024699845.1	Bacteria	106627	Sphingopyxis sp.
Phytophthora infestans T30-4	GCA_000142945.1	Bacteria	106310	Paenibacillus physcomitrellae
Globodera pallida	GCA_000724045.1	Bacteria	105825	Sphingomonas kyeonggiensis
Trypanosoma cruzi strain CL Brener	GCA_000209065.1	Bacteria	105195	Mycoplasmopsis arginini
Steinernema scapterisci	GCA_000757745.1	Bacteria	104904	Proteus terrae
Auanema rhodensis	GCA_947366455.1	Bacteria	104337	Escherichia coli
Fasciola hepatica	GCA_000824725.2	Bacteria	103779	Afipia broomeae
Fasciola hepatica	GCA_000947175.1	Bacteria	103779	Afipia broomeae
Diploscapter pachys	GCA_002287525.1	Bacteria	103314	Stenotrophomonas geniculata
Brugia timori	GCA_900618025.1	Bacteria	102519	Variovorax boronicumulans
Allodiplogaster sudhausi	GCA_945643635.1	Bacteria	101711	Escherichia coli
Steinernema diaprepesi	GCA_013436035.1	Bacteria	101086	Caulobacter segnis
Brugia timori	GCA_900618025.1	Bacteria	99788	Variovorax gossypii
Fasciola hepatica	GCA_900302435.1	Bacteria	99430	Afipia broomeae
Acanthamoeba palestinensis	GCA_000826325.1	Bacteria	99295	Bradyrhizobium yuanmingense
Auanema sp. JU1783	GCA_943334845.2	Bacteria	98784	Escherichia coli
Ditylenchus weischeri	GCA_029231635.1	Bacteria	97877	Chryseobacterium hagamense
Meloidogyne floridensis	GCA_000751915.1	Bacteria	97256	Sphingobium yanoikuyae
Caenorhabditis angaria	GCA_000165025.1	Bacteria	96915	Leucobacter soli
Parastrongyloides trichosuri	GCA_000941615.1	Bacteria	95672	Alcaligenes faecalis
Acanthamoeba lenticulata	GCA_000826285.1	Bacteria	95574	Candidatus Paracaedibacter
Steinernema diaprepesi	GCA_013436035.1	Bacteria	95358	Variovorax ginsengisoli
Plectus murrayi	GCA_004785735.1	Bacteria	95237	Paracoccus yeei
Acanthamoeba palestinensis	GCA_000826325.1	Bacteria	94636	Afipia birgiae
Haemonchus contortus	GCA_000442195.1	Bacteria	94486	Prevotella sp.
Heterorhabditis indica	GCA_020740425.2	Bacteria	93450	Stenotrophomonas tumulicola
Onchocerca volvulus	GCA_000180695.1	Bacteria	93290	Acinetobacter sp.
Meloidogyne hapla	GCA_000172435.1	Bacteria	92923	Mitsuaria chitinivorans
Heterorhabditis indica	GCA_020740425.2	Bacteria	92612	Photorhabdus antumapuensis
Panagrolaimus sp. ES5	GCA_901766855.1	Bacteria	92469	Sphingobacterium siyangense
Ditylenchus weischeri	GCA_029231635.1	Bacteria	92443	Niabella beijingensis
Baylisascaris ailuri	GCA_022845575.1	Bacteria	91769	Faecalimonas umbilicata
Enterocytozoon bieneusi H348	GCA_000209485.1	Bacteria	91692	Pseudomonas marginalis
Caenorhabditis elegans	GCA_027422445.1	Bacteria	91249	Stenotrophomonas geniculata
Plectus murrayi	GCA_004785735.1	Bacteria	91060	Flavobacterium gilvum
Brugia timori	GCA_900618025.1	Bacteria	90742	Variovorax guangxiensis
Plectus murrayi	GCA_004785735.1	Bacteria	90054	Aquabacterium parvum
Steinernema feltiae	GCA_007213375.1	Bacteria	89112	Pseudomonas kermanshahensis
Steinernema diaprepesi	GCA_013436035.1	Bacteria	89042	Rhodopseudomonas boonkerdii
Hammondia hammondi	GCA_000258005.2	Bacteria	88673	Bradyrhizobium uaiense
Caenorhabditis angaria	GCA_000165025.1	Bacteria	87615	Leucobacter massiliensis
Ditylenchus destructor	GCA_022814895.1	Bacteria	87574	Brucella pseudogrignonensis
Schmidtea mediterranea	GCA_000691995.1	Bacteria	87124	Rhodoferax ferrireducens
Plectus murrayi	GCA_004785735.1	Bacteria	86970	Sphingopyxis microcysteis
Caenorhabditis elegans	GCA_018136805.1	Bacteria	86875	Paenibacillus glucanolyticus
Acanthamoeba palestinensis	GCA_000826325.1	Bacteria	86205	Candidatus Odyssella
Caenorhabditis elegans	GCA_018136805.1	Bacteria	85588	Paenibacillus tritici
Sordaria macrospora k-hell	GCA_000182805.2	Bacteria	85567	Sphingomonas panni
Radopholus similis	GCA_013357325.1	Bacteria	85241	Oligoflexus tunisiensis
Parastrongyloides trichosuri	GCA_000941615.1	Bacteria	84191	Pseudochrobactrum asaccharolyticum
Caenorhabditis elegans	GCA_001483305.2	Bacteria	84093	Brucella rhizosphaerae
Caenorhabditis nigoni	GCA_001643685.2	Bacteria	84093	Brucella rhizosphaerae
Brugia timori	GCA_900618025.1	Bacteria	83579	Variovorax sp.
Plectus murrayi	GCA_004785735.1	Bacteria	83294	Aquabacterium olei
Baylisascaris ailuri	GCA_022845575.1	Bacteria	82295	[Clostridium] nexile
Pristionchus pacificus	GCA_918442835.1	Bacteria	82209	Escherichia coli
Cyclospora cayetanensis	GCA_000769155.2	Bacteria	82195	Hydrotalea sp.
Acrobeloides nanus	GCA_900406225.1	Bacteria	81541	Escherichia coli
Schmidtea mediterranea	GCA_000181075.1	Bacteria	81095	Aeromonas veronii
Diploscapter pachys	GCA_002287525.1	Bacteria	80675	Pseudomonas sp.
Hammondia hammondi	GCA_000258005.2	Bacteria	80653	Bradyrhizobium embrapense
Pristionchus pacificus	GCA_918442785.1	Bacteria	80218	Escherichia sp.
Schmidtea mediterranea	GCA_000572305.1	Bacteria	80163	Parafilimonas sp.
Aphelenchoides besseyi	GCA_029619545.1	Bacteria	79970	Rhizobium oryzihabitans
Onchocerca volvulus	GCA_000180695.1	Bacteria	79948	Acinetobacter proteolyticus
Aspergillus carbonarius ITEM 5010	GCA_001990825.1	Bacteria	79943	Candidatus Pseudothioglobus
Steinernema khuongi	GCA_016648015.1	Bacteria	79774	Pseudochrobactrum algeriensis
Panagrellus sp. LJ2285	GCA_024447235.1	Bacteria	79192	Phyllobacterium calauticae
Amauroascus verrucosus	GCA_001430935.1	Bacteria	78755	Ramlibacter agri
Aphelenchoides besseyi	GCA_029619545.1	Bacteria	78043	Chelatococcus reniformis
Hoplolaimus columbus	GCA_016433075.1	Bacteria	76688	Pseudomonas fulva
Heterorhabditis indica	GCA_020740425.2	Bacteria	76430	Photorhabdus laumondii
Chrysosporium queenslandicum	GCA_001430955.1	Bacteria	76184	Ramlibacter alkalitolerans
Angiostrongylus cantonensis	GCA_009735665.1	Bacteria	75556	Sphingomonas paucimobilis
Hammondia hammondi	GCA_000258005.2	Bacteria	75179	Bradyrhizobium elkanii
Hammondia hammondi	GCA_000258005.2	Bacteria	74572	Bradyrhizobium oropedii
Bursaphelenchus xylophilus	GCA_022702815.1	Bacteria	74332	Paenibacillus phytohabitans
Oscheius sp. MCB	GCA_000934875.1	Bacteria	74314	Elizabethkingia ursingii
Brugia timori	GCA_900618025.1	Bacteria	73791	Variovorax beijingensis
Steinernema diaprepesi	GCA_013436035.1	Bacteria	73255	Lacrimispora sphenoides
Caenorhabditis japonica	GCA_000147155.1	Bacteria	72629	Paenibacillus glucanolyticus
Heterodera carotae	GCA_024500135.1	Bacteria	72462	Chthoniobacter flavus
Anisakis simplex	GCA_900576815.1	Bacteria	72440	Cutibacterium acnes
Oscheius sp. TEL-2014	GCA_001630785.1	Bacteria	72273	Pseudochrobactrum algeriensis
Diploscapter pachys	GCA_002287525.1	Bacteria	72216	Stenotrophomonas maltophilia
Plectus murrayi	GCA_004785735.1	Bacteria	72197	Sphingomonas koreensis
Plectus murrayi	GCA_004785735.1	Bacteria	72048	Sphingomonas cavernae
Plectus murrayi	GCA_004785735.1	Bacteria	71193	Larkinella knui
Steinernema diaprepesi	GCA_013436035.1	Bacteria	71089	Methylobacterium sp.
Acanthamoeba palestinensis	GCA_000826325.1	Bacteria	71032	Bradyrhizobium frederickii
Acanthamoeba palestinensis	GCA_000826325.1	Bacteria	70374	Bradyrhizobium glycinis
Caenorhabditis elegans	GCA_018136875.1	Bacteria	70312	Paenibacillus xylanivorans
Hammondia hammondi	GCA_000258005.2	Bacteria	69656	Bradyrhizobium acaciae
Onchocerca ochengi	GCA_001077375.1	Bacteria	69559	Wolbachia endosymbiont
Ditylenchus dipsaci	GCA_004194705.1	Bacteria	68904	Acinetobacter pittii
Caenorhabditis angaria	GCA_000165025.1	Bacteria	68721	Leucobacter triazinivorans
Steinernema khuongi	GCA_016648015.1	Bacteria	68697	Caulobacter radicis
Steinernema feltiae	GCA_007213375.1	Bacteria	68420	Pseudomonas aegrilactucae
Baylisascaris ailuri	GCA_022845575.1	Bacteria	68285	Acinetobacter tianfuensis
Brugia timori	GCA_900618025.1	Bacteria	68055	Xenophilus azovorans
Schmidtea mediterranea	GCA_000181075.1	Bacteria	67744	Chryseobacterium viscerum
Panagrellus sp. LJ2285	GCA_024447235.1	Bacteria	67357	Comamonas piscis
Steinernema khuongi	GCA_016648015.1	Bacteria	67266	Pedobacter nanyangensis
Blastocystis sp. subtype 9	GCA_000963465.1	Bacteria	66772	Escherichia coli
Panagrolaimus sp. ES5	GCA_901766855.1	Bacteria	66586	Pedobacter caeni
Ditylenchus weischeri	GCA_029231635.1	Bacteria	66390	Sphingobacterium multivorum
Chrysosporium queenslandicum	GCA_001430955.1	Bacteria	66069	Caenimonas soli
Steinernema monticolum	GCA_000505645.1	Bacteria	65860	Xenorhabdus hominickii
Phytophthora infestans T30-4	GCA_000142945.1	Bacteria	65833	Paenibacillus pinistramenti
Baylisascaris ailuri	GCA_022845575.1	Bacteria	65798	Acinetobacter gerneri
Necator americanus	GCF_000507365.1	Bacteria	65501	Paraburkholderia unamae
Caenorhabditis remanei	GCF_000149515.1	Bacteria	65379	Leucobacter muris
Acanthamoeba palestinensis	GCA_000826325.1	Bacteria	65190	Bradyrhizobium vignae
Oscheius sp. MCB	GCA_000934875.1	Bacteria	65041	Delftia tsuruhatensis
Acanthamoeba palestinensis	GCA_000826325.1	Bacteria	64950	Bradyrhizobium cytisi
Acanthamoeba mauritaniensis	GCA_000826465.1	Bacteria	64922	Afipia broomeae
Diploscapter pachys	GCA_002287525.1	Bacteria	64906	Sphingomonas paucimobilis
Dipylidium caninum	GCA_028455885.1	Bacteria	64731	Fusobacterium varium
Steinernema feltiae	GCA_000757705.1	Bacteria	64369	Pseudomonas simiae
Caenorhabditis elegans	GCA_027422425.1	Bacteria	64024	Rhizobium oryzihabitans
Steinernema diaprepesi	GCA_013436035.1	Bacteria	63961	Lacrimispora celerecrescens
Hammondia hammondi	GCA_000258005.2	Bacteria	63846	Streptomyces iakyrus
Panagrolaimus sp. k MP-2021	GCA_028622995.1	Bacteria	63599	Paenibacillus taichungensis
Acrobeloides nanus	GCA_900406225.1	Bacteria	63533	Microbacterium schleiferi
Steinernema diaprepesi	GCA_013436035.1	Bacteria	63464	Leucobacter luti
Onchocerca ochengi	GCA_900537205.1	Bacteria	63195	Wolbachia endosymbiont
Oscheius sp. MCB	GCA_000934875.1	Bacteria	62853	Serratia marcescens
Acanthamoeba astronyxis	GCA_000826245.1	Bacteria	62760	NA
Panagrellus sp. LJ2285	GCA_024447235.1	Bacteria	62696	Comamonas koreensis
Baylisascaris ailuri	GCA_022845575.1	Bacteria	62579	Acinetobacter wuhouensis
Panagrolaimus sp. JU765	GCA_901765185.1	Bacteria	62062	Escherichia albertii
Caenorhabditis angaria	GCA_000165025.1	Bacteria	61081	Leucobacter luti
Caenorhabditis japonica	GCA_000147155.1	Bacteria	60809	Ancylobacter oerskovii
Hoplolaimus columbus	GCA_016433075.1	Bacteria	60352	Pseudomonas paralactis
Steinernema monticolum	GCA_000505645.1	Bacteria	60162	Pseudochrobactrum asaccharolyticum
Baylisascaris ailuri	GCA_022845575.1	Bacteria	60139	Acinetobacter sp.
Caenorhabditis elegans	GCA_018136875.1	Bacteria	59765	Paenibacillus xylanilyticus
Caenorhabditis remanei	GCF_000149515.1	Bacteria	59362	Leucobacter chromiisoli
Ditylenchus dipsaci	GCA_004194705.1	Bacteria	59077	Pseudomonas juntendi
Steinernema monticolum	GCA_000505645.1	Bacteria	58699	Delftia tsuruhatensis
Dipylidium caninum	GCA_028455885.1	Bacteria	58502	Ligilactobacillus murinus
Toxocara canis	GCA_900622545.1	Bacteria	58495	Clostridium perfringens
Steinernema scapterisci	GCA_000757745.1	Bacteria	58462	Stenotrophomonas pavanii
Acanthamoeba mauritaniensis	GCA_000826465.1	Bacteria	58262	Afipia sp.
Bursaphelenchus xylophilus	GCA_022702815.1	Bacteria	58193	Sphingobium yanoikuyae
Schmidtea mediterranea	GCA_000181075.1	Bacteria	58050	Chryseobacterium aquifrigidense
Cylicostephanus goldi	GCA_900617965.1	Bacteria	58004	Escherichia coli
Amauroascus verrucosus	GCA_001430935.1	Bacteria	57911	Ramlibacter lithotrophicus
Panagrolaimus sp. ES5	GCA_901766855.1	Bacteria	57904	Pseudochrobactrum asaccharolyticum
Dipylidium caninum	GCA_028456195.1	Bacteria	57495	Anaerobiospirillum succiniciproducens
Baylisascaris ailuri	GCA_022845575.1	Bacteria	57485	Acinetobacter rongchengensis
Hammondia hammondi	GCA_000258005.2	Bacteria	57463	Bradyrhizobium denitrificans
Caenorhabditis remanei	GCF_000149515.1	Bacteria	57387	Leucobacter luti
Ditylenchus dipsaci	GCA_029232805.1	Bacteria	57213	Sphingobium scionense
Oscheius sp. MCB	GCA_000934875.1	Bacteria	57141	Gordonia malaquae
Parastrongyloides trichosuri	GCA_000941615.1	Bacteria	57028	Pseudomonas sp.
Ditylenchus dipsaci	GCA_029232805.1	Bacteria	56969	Novosphingobium guangzhouense
Steinernema khuongi	GCA_016648015.1	Bacteria	56941	Flavobacterium microcysteis
Parastrongyloides trichosuri	GCA_000941615.1	Bacteria	56804	Achromobacter denitrificans
Panagrolaimus superbus	GCA_901766145.1	Bacteria	56778	Escherichia fergusonii
Hammondia hammondi	GCA_000258005.2	Bacteria	56434	Bradyrhizobium septentrionale
Caenorhabditis remanei	GCF_000149515.1	Bacteria	56336	Leucobacter chironomi
Panagrolaimus sp. LJ2406	GCA_024447205.1	Bacteria	56329	Paenibacillus xylanexedens
Caenorhabditis japonica	GCA_000147155.1	Bacteria	56301	Paenibacillus taichungensis
Acanthamoeba palestinensis	GCA_000826325.1	Bacteria	56156	Bradyrhizobium oropedii
Oscheius sp. MCB	GCA_000934875.1	Bacteria	56043	Citrobacter werkmanii
Acanthamoeba lugdunensis	GCA_000826425.1	Bacteria	55701	Candidatus Paracaedibacter
Diploscapter pachys	GCA_002287525.1	Bacteria	55575	Sphingomonas zeae
Hammondia hammondi	GCA_000258005.2	Bacteria	55127	Afipia sp.
Hoplolaimus galeatus	GCA_016432905.1	Bacteria	54628	Pseudomonas allii
Hoplolaimus columbus	GCA_016433075.1	Bacteria	54628	Pseudomonas allii
Heterorhabditis indica	GCA_020740425.2	Bacteria	54326	Pseudochrobactrum algeriensis
Epichloe glyceriae E277	GCA_000225285.2	Bacteria	54244	Paenibacillus ihbetae
Plectus murrayi	GCA_004785735.1	Bacteria	53765	Phenylobacterium haematophilum
Steinernema scapterisci	GCA_000757745.1	Bacteria	53735	Alcaligenes faecalis
Sordaria macrospora k-hell	GCA_000182805.2	Bacteria	53563	Sphingomonas hankookensis
Amauroascus niger	GCA_001430945.1	Bacteria	53484	Caenimonas koreensis
Acanthamoeba palestinensis	GCA_000826325.1	Bacteria	53045	Nitrobacter hamburgensis
Heterorhabditis indica	GCA_020740425.2	Bacteria	52998	Photorhabdus temperata
Acanthamoeba palestinensis	GCA_000826325.1	Bacteria	52538	Bradyrhizobium barranii
Amauroascus niger	GCA_001430945.1	Bacteria	52386	Caenimonas soli
Caenorhabditis angaria	GCA_000165025.1	Bacteria	52336	Leucobacter japonicus
Panagrolaimus sp. LJ2406	GCA_024447205.1	Bacteria	52189	Stenotrophomonas pavanii
Steinernema feltiae	GCA_007213375.1	Bacteria	51956	Pseudomonas ceruminis
Oscheius sp. MCB	GCA_000934875.1	Bacteria	51933	Chryseobacterium vaccae
Baylisascaris ailuri	GCA_022845575.1	Bacteria	51918	Blautia argi
Hammondia hammondi	GCA_000258005.2	Bacteria	51742	Bradyrhizobium campsiandrae
Angiostrongylus cantonensis	GCA_009735665.1	Bacteria	51281	Bradyrhizobium sp.
Steinernema feltiae	GCA_007213375.1	Bacteria	51276	Pseudomonas inefficax
Steinernema khuongi	GCA_016648015.1	Bacteria	51179	Aminobacter niigataensis
Amauroascus verrucosus	GCA_001430935.1	Bacteria	51112	Caenimonas soli
Panagrolaimus superbus	GCA_901766145.1	Bacteria	51001	Pseudochrobactrum algeriensis
Acanthamoeba palestinensis	GCA_000826325.1	Bacteria	50951	Bradyrhizobium ivorense
Chrysosporium queenslandicum	GCA_001430955.1	Bacteria	50847	Sphingomonas olei
Ditylenchus weischeri	GCA_029231635.1	Bacteria	50670	Sphingobium limneticum
Amauroascus niger	GCA_001430945.1	Bacteria	50531	Sphingomonas leidyi
Aphelenchoides besseyi	GCA_024699855.1	Bacteria	50474	Rhizobium oryzihabitans
Acanthamoeba palestinensis	GCA_000826325.1	Bacteria	50459	Bradyrhizobium niftali
Caenorhabditis elegans	GCA_018136875.1	Bacteria	49925	Paenibacillus polysaccharolyticus
Hammondia hammondi	GCA_000258005.2	Bacteria	49606	Bradyrhizobium pachyrhizi
Steinernema monticolum	GCA_000505645.1	Bacteria	49434	Stenotrophomonas geniculata
Baylisascaris ailuri	GCA_022845575.1	Bacteria	49316	Acinetobacter sichuanensis
Puccinia triticina 1-1 BBBD Race 1	GCA_000151525.2	Bacteria	49244	Leclercia adecarboxylata
Byssoonygena ceratinophila	GCA_001430925.1	Bacteria	48837	Ramlibacter lithotrophicus
Amauroascus niger	GCA_001430945.1	Bacteria	48792	Sphingomonas citricola
Diploscapter pachys	GCA_002287525.1	Bacteria	48504	Pseudomonas mosselii
Steinernema diaprepesi	GCA_013436035.1	Bacteria	48256	Variovorax beijingensis
Trichomonas vaginalis G3	GCA_026262505.1	Bacteria	48060	Peptoniphilus vaginalis
Steinernema feltiae	GCA_000757705.1	Bacteria	48009	Pseudomonas gessardii
Steinernema feltiae	GCA_007213375.1	Bacteria	47697	Pseudomonas capeferrum
Pristionchus pacificus	GCA_918442835.1	Bacteria	47673	Escherichia sp.
Caenorhabditis angaria	GCA_000165025.1	Bacteria	47558	Leucobacter komagatae
Caenorhabditis remanei	GCF_000149515.1	Bacteria	47465	Leucobacter chromiiresistens
Chrysosporium queenslandicum	GCA_001430955.1	Bacteria	47061	Mesorhizobium sediminum
Plectus murrayi	GCA_004785735.1	Bacteria	46881	Sphingomonas turrisvirgatae
Angiostrongylus cantonensis	GCA_009735665.1	Bacteria	46646	Prosthecomicrobium hirschii
Acanthamoeba culbertsoni	GCA_000826265.1	Bacteria	46644	NA
Nosema bombycis CQ1	GCA_000383075.1	Bacteria	46621	Klebsiella sp.
Steinernema diaprepesi	GCA_013436035.1	Bacteria	46395	Sphingomonas colocasiae
Baylisascaris ailuri	GCA_022845575.1	Bacteria	46064	Candidatus Bacteroides
Baylisascaris ailuri	GCA_022845575.1	Bacteria	45962	Salmonella enterica
Hammondia hammondi	GCA_000258005.2	Bacteria	45928	Bradyrhizobium brasilense
Amauroascus niger	GCA_001430945.1	Bacteria	45922	Sphingomonas japonica
Steinernema feltiae	GCA_007213375.1	Bacteria	45119	Pseudomonas sivasensis
Benedenia humboldti	GCA_016432935.1	Bacteria	44573	Mycoplasma iguanae
Steinernema diaprepesi	GCA_013436035.1	Bacteria	44036	Mitsuaria chitosanitabida
Steinernema monticolum	GCA_000505645.1	Bacteria	44007	Stenotrophomonas pavanii
Diploscapter pachys	GCA_002287525.1	Bacteria	43985	Pseudomonas sessilinigenes
Amauroascus niger	GCA_001430945.1	Bacteria	43980	Ramlibacter agri
Amauroascus niger	GCA_001430945.1	Bacteria	43948	Sphingomonas mucosissima
Dipylidium caninum	GCA_028455885.1	Bacteria	43936	Fusobacterium ulcerans
Caenorhabditis remanei	GCF_000149515.1	Bacteria	43680	Agromyces tardus
Panagrolaimus superbus	GCA_901766145.1	Bacteria	43672	Escherichia ruysiae
Amauroascus verrucosus	GCA_001430935.1	Bacteria	43662	Sphingomonas aquatilis
Ditylenchus weischeri	GCA_029231635.1	Bacteria	43501	Sphingobium estronivorans
Bursaphelenchus xylophilus	GCA_022702815.1	Bacteria	43429	Sphingomonas leidyi
Chrysosporium queenslandicum	GCA_001430955.1	Bacteria	43399	Ramlibacter agri
Baylisascaris schroederi	GCA_006503575.1	Bacteria	43315	Weissella cibaria
Plectus murrayi	GCA_004785735.1	Bacteria	43314	Flavobacterium nackdongense
Chrysosporium queenslandicum	GCA_001430955.1	Bacteria	43275	Sphingomonas japonica
Blastocystis sp. subtype 9	GCA_000963465.1	Bacteria	42788	Culturomica massiliensis
Amauroascus verrucosus	GCA_001430935.1	Bacteria	42754	Sphingomonas olei
Trichuris trichiura	GCA_000613005.1	Bacteria	42672	Shigella dysenteriae
Baylisascaris ailuri	GCA_022845575.1	Bacteria	42542	Parasutterella excrementihominis
Nosema bombycis CQ1	GCA_000383075.1	Bacteria	42287	Pseudomonas lactis
Schmidtea mediterranea	GCA_000572305.1	Bacteria	42218	Cecembia lonarensis
Oscheius sp. TEL-2014	GCA_001630785.1	Bacteria	41952	Serratia marcescens
Amauroascus niger	GCA_001430945.1	Bacteria	41800	Sphingomonas spermidinifaciens
Chrysosporium queenslandicum	GCA_001430955.1	Bacteria	41792	Ramlibacter ginsenosidimutans
Panagrolaimus sp. LJ2400	GCA_024447215.1	Bacteria	41574	Paenibacillus pabuli
Caenorhabditis japonica	GCA_000147155.1	Bacteria	41484	Paenibacillus xylanivorans
Ditylenchus dipsaci	GCA_029233205.1	Bacteria	41435	Olivibacter domesticus
Dipylidium caninum	GCA_028455885.1	Bacteria	40770	Sarcina ventriculi
Plectus murrayi	GCA_004785735.1	Bacteria	40522	Sphingopyxis soli
Toxascaris leonina	GCA_022844705.1	Bacteria	40479	Facklamia miroungae
Steinernema diaprepesi	GCA_013436035.1	Bacteria	40469	Providencia vermicola
Amauroascus verrucosus	GCA_001430935.1	Bacteria	40359	Sphingomonas mucosissima
Amauroascus verrucosus	GCA_001430935.1	Bacteria	40346	Ramlibacter alkalitolerans
Romanomermis culicivorax	GCA_001039655.1	Bacteria	40336	Chryseobacterium cucumeris
Pseudogymnoascus destructans 20631-21	GCA_000184105.1	Bacteria	40184	Brevundimonas sp.
Diploscapter pachys	GCA_002287525.1	Bacteria	40172	Pseudomonas viciae
Bursaphelenchus xylophilus	GCA_022702815.1	Bacteria	40062	Agrobacterium vaccinii
Steinernema khuongi	GCA_016648015.1	Bacteria	40040	Phenylobacterium haematophilum
Baylisascaris ailuri	GCA_022845575.1	Bacteria	39864	Streptococcus sp.
Amauroascus niger	GCA_001430945.1	Bacteria	39650	Ramlibacter rhizophilus
Steinernema feltiae	GCA_007213375.1	Bacteria	39630	Pseudomonas urmiensis
Caenorhabditis elegans	GCA_000939815.1	Bacteria	39629	Escherichia coli
Angiostrongylus cantonensis	GCA_009735665.1	Bacteria	39531	Candidatus Paracaedibacter
Baylisascaris ailuri	GCA_022845575.1	Bacteria	39503	Acinetobacter kyonggiensis
Baylisascaris ailuri	GCA_022845575.1	Bacteria	39343	Acinetobacter schindleri
Steinernema monticolum	GCA_000505645.1	Bacteria	39290	Sphingobacterium puteale
Amauroascus verrucosus	GCA_001430935.1	Bacteria	39278	Sphingomonas japonica
Steinernema glaseri	GCA_000757755.1	Bacteria	39198	Alcaligenes aquatilis
Onchocerca volvulus	GCA_000180695.1	Bacteria	39162	Acinetobacter nosocomialis
Acanthamoeba palestinensis	GCA_000826325.1	Bacteria	38852	Bradyrhizobium japonicum
Schmidtea mediterranea	GCA_000181075.1	Bacteria	38520	Polaromonas sp.
Baylisascaris ailuri	GCA_022845575.1	Bacteria	38364	Coprococcus phoceensis
Caenorhabditis angaria	GCA_000165025.1	Bacteria	38178	Leucobacter weissii
Oscheius sp. MCB	GCA_000934875.1	Bacteria	38088	Citrobacter youngae
Byssoonygena ceratinophila	GCA_001430925.1	Bacteria	38076	Caenimonas soli
Ditylenchus destructor	GCA_022814895.1	Bacteria	37725	Stenotrophomonas geniculata
Steinernema feltiae	GCA_007213375.1	Bacteria	37713	Pseudomonas mendocina
Panagrolaimus sp. LJ2406	GCA_024447205.1	Bacteria	37693	Paenibacillus xylanilyticus
Schmidtea mediterranea	GCA_000572305.1	Bacteria	37344	Hydrotalea sandarakina
Acanthamoeba pearcei	GCA_000826505.1	Bacteria	37185	NA
Caenorhabditis elegans	GCA_018136805.1	Bacteria	37162	Paenibacillus pabuli
Onchocerca volvulus	GCA_000180695.1	Bacteria	37126	Acinetobacter tandoii
Aphelenchoides bicaudatus	GCA_024699845.1	Bacteria	36922	Sphingopyxis panaciterrae
Steinernema feltiae	GCA_000757705.1	Bacteria	36858	Pseudomonas saponiphila
Amauroascus niger	GCA_001430945.1	Bacteria	36783	Sphingomonas jeddahensis
Ditylenchus weischeri	GCA_029231635.1	Bacteria	36655	Novosphingobium resinovorum
Plectus murrayi	GCA_004785735.1	Bacteria	36480	Cohnella phaseoli
Steinernema scapterisci	GCA_000757745.1	Bacteria	36418	Xenorhabdus lircayensis
Panagrellus sp. LJ2284	GCA_024447225.1	Bacteria	36407	Phyllobacterium calauticae
Albugo laibachii Nc14	FungiDB-61-AlaibachiiNc14	Bacteria	36323	Pseudomonas syringae
Ditylenchus weischeri	GCA_029231635.1	Bacteria	36234	Sphingobium soli
Acanthamoeba lenticulata	GCA_000826285.1	Bacteria	36092	NA
Phytophthora ramorum	GCA_000149735.1	Bacteria	36086	Escherichia coli
Ditylenchus destructor	GCA_022814885.1	Bacteria	35896	Stenotrophomonas indicatrix
Angiostrongylus cantonensis	GCA_009735665.1	Bacteria	35875	Siculibacillus lacustris
Byssoonygena ceratinophila	GCA_001430925.1	Bacteria	35829	Ramlibacter monticola
Amauroascus verrucosus	GCA_001430935.1	Bacteria	35821	Massilia alkalitolerans
Steinernema diaprepesi	GCA_013436035.1	Bacteria	35671	Elizabethkingia miricola
Hoplolaimus galeatus	GCA_016432905.1	Bacteria	35585	Pseudomonas paralactis
Panagrolaimus superbus	GCA_901766145.1	Bacteria	35569	Stenotrophomonas indicatrix
Steinernema diaprepesi	GCA_013436035.1	Bacteria	35564	Epilithonimonas hispanica
Chrysosporium queenslandicum	GCA_001430955.1	Bacteria	35513	Sphingomonas mucosissima
Steinernema scapterisci	GCA_000757745.1	Bacteria	35408	Providencia alcalifaciens
Hyaloperonospora arabidopsidis Emoy2	GCA_000173235.2	Bacteria	35359	Emticicia agri
Epichloe glyceriae E277	GCA_000225285.2	Bacteria	35175	Paenibacillus rubinfantis
Pristionchus pacificus	GCA_918442815.1	Bacteria	35110	Escherichia sp.
Amauroascus verrucosus	GCA_001430935.1	Bacteria	35007	Comamonas sp.
Steinernema monticolum	GCA_000505645.1	Bacteria	34911	Stenotrophomonas maltophilia
Baylisascaris ailuri	GCA_022845575.1	Bacteria	34890	Thalassobium sp.
Panagrolaimus sp. ES5	GCA_901766855.1	Bacteria	34810	Elizabethkingia anophelis
Panagrolaimus superbus	GCA_901766145.1	Bacteria	34764	Alcaligenes pakistanensis
Baylisascaris ailuri	GCA_022845575.1	Bacteria	34661	Bacteroides koreensis
Hoplolaimus columbus	GCA_016433075.1	Bacteria	34611	Pseudomonas sp.
Epichloe glyceriae E277	GCA_000225285.2	Bacteria	34571	Paenibacillus campinasensis
Caenorhabditis remanei	GCF_000149515.1	Bacteria	34531	Candidatus Leucobacter
Ditylenchus destructor	GCA_022814885.1	Bacteria	34474	Variovorax gossypii
Plectus murrayi	GCA_004785735.1	Bacteria	34300	Flavobacterium fluvii
Baylisascaris ailuri	GCA_022845575.1	Bacteria	34281	Acinetobacter chengduensis
Oscheius sp. TEL-2014	GCA_001630785.1	Bacteria	34208	Pseudomonas muyukensis
Acanthamoeba lenticulata	GCA_000826285.1	Bacteria	34072	Nodosilinea sp.
Amauroascus niger	GCA_001430945.1	Bacteria	33967	Ramlibacter lithotrophicus
Blastocystis sp. subtype 6	GCA_000963415.1	Bacteria	33940	Bacteroides congonensis
Baylisascaris ailuri	GCA_022845575.1	Bacteria	33886	Bacteroides ovatus
Chrysosporium queenslandicum	GCA_001430955.1	Bacteria	33833	Comamonas sp.
Panagrolaimus sp. LJ2400	GCA_024447215.1	Bacteria	33734	Mesorhizobium mediterraneum
Amauroascus verrucosus	GCA_001430935.1	Bacteria	33733	Cupriavidus sp.
Toxascaris leonina	GCA_022844705.1	Bacteria	33608	Vagococcus coleopterorum
Baylisascaris ailuri	GCA_022845575.1	Bacteria	33592	Acinetobacter cumulans
Acanthamoeba palestinensis	GCA_000826325.1	Bacteria	33574	Bradyrhizobium daqingense
Caenorhabditis angaria	GCA_000165025.1	Bacteria	33497	Leucobacter chromiireducens
Caenorhabditis elegans	GCA_018136805.1	Bacteria	33424	Paenibacillus polysaccharolyticus
Plectus murrayi	GCA_004785735.1	Bacteria	33412	Methylophilus methylotrophus
Ditylenchus destructor	GCA_022814895.1	Bacteria	33412	Delftia acidovorans
Byssoonygena ceratinophila	GCA_001430925.1	Bacteria	33337	Cupriavidus sp.
Amauroascus niger	GCA_001430945.1	Bacteria	33334	Ramlibacter ginsenosidimutans
Schmidtea mediterranea	GCA_000572305.1	Bacteria	33320	Sediminibacterium sp.
Schmidtea mediterranea	GCA_000572305.1	Bacteria	33208	Segetibacter koreensis
Schmidtea mediterranea	GCA_000181075.1	Bacteria	33180	Chryseobacterium cucumeris
Baylisascaris ailuri	GCA_022845575.1	Bacteria	33098	Klebsiella pneumoniae
Ditylenchus dipsaci	GCA_029232805.1	Bacteria	33086	Leclercia sp.
Hyaloperonospora arabidopsidis Emoy2	GCA_000173235.2	Bacteria	33038	Sphingobium limneticum
Acanthamoeba quina	GCA_000826445.1	Bacteria	33027	Candidatus Paracaedibacter
Plectus murrayi	GCA_004785735.1	Bacteria	32980	Flavobacterium hydrophilum
Anisakis simplex	GCA_900576815.1	Bacteria	32973	Escherichia albertii
Chrysosporium queenslandicum	GCA_001430955.1	Bacteria	32919	Ramlibacter rhizophilus
Amauroascus niger	GCA_001430945.1	Bacteria	32894	Bordetella sp.
Litomosoides brasiliensis	GCA_013365375.1	Bacteria	32807	Wolbachia endosymbiont
Amauroascus niger	GCA_001430945.1	Bacteria	32782	Pseudorhodoferax soli
Chrysosporium queenslandicum	GCA_001430955.1	Bacteria	32613	Chelatococcus reniformis
Acanthamoeba palestinensis	GCA_000826325.1	Bacteria	32579	Nitratireductor alexandrii
Steinernema feltiae	GCA_007213375.1	Bacteria	32533	Comamonas terrigena
Ditylenchus dipsaci	GCA_029232805.1	Bacteria	32427	Sphingobium limneticum
Plectus murrayi	GCA_004785735.1	Bacteria	32417	Paenibacillus contaminans
Bursaphelenchus mucronatus	GCA_025436335.1	Bacteria	32352	Herbaspirillum chlorophenolicum
Caenorhabditis becei	GCA_900536315.3	Bacteria	32242	Stenotrophomonas tumulicola
Caenorhabditis elegans	GCA_027422445.1	Bacteria	32166	Stenotrophomonas nematodicola
Baylisascaris schroederi	GCA_006503575.1	Bacteria	32091	Weissella confusa
Plectus murrayi	GCA_004785735.1	Bacteria	32082	Stenotrophomonas cyclobalanopsidis
Plectus murrayi	GCA_004785735.1	Bacteria	31979	Larkinella rosea
Plectus murrayi	GCA_004785735.1	Bacteria	31925	Flavobacterium sp.
Blastocystis sp. subtype 6	GCA_000963415.1	Bacteria	31859	Phocaeicola massiliensis
Heterorhabditis bacteriophora	GCA_000223415.1	Bacteria	31812	Stenotrophomonas bentonitica
Panagrolaimus superbus	GCA_901766145.1	Bacteria	31738	Alcaligenes ammonioxydans
Diploscapter pachys	GCA_002287525.1	Bacteria	31699	Stenotrophomonas pavanii
Toxascaris leonina	GCA_022844705.1	Bacteria	31657	[Clostridium] populeti
Dipylidium caninum	GCA_028455885.1	Bacteria	31446	Streptococcus lutetiensis
Schmidtea mediterranea	GCA_000572305.1	Bacteria	31399	Pedobacter nanyangensis
Steinernema diaprepesi	GCA_013436035.1	Bacteria	31317	Pedobacter ureilyticus
Steinernema diaprepesi	GCA_013436035.1	Bacteria	31313	Pedobacter xixiisoli
Baylisascaris ailuri	GCA_022845575.1	Bacteria	31263	Ligaoa zhengdingensis
Chrysosporium queenslandicum	GCA_001430955.1	Bacteria	31140	Sphingomonas aerophila
Anisakis simplex	GCA_900617985.1	Bacteria	31047	Stenotrophomonas pavanii
Plectus murrayi	GCA_004785735.1	Bacteria	30962	NA
Amauroascus verrucosus	GCA_001430935.1	Bacteria	30877	Ramlibacter ginsenosidimutans
Amauroascus verrucosus	GCA_001430935.1	Bacteria	30735	Sphingomonas parapaucimobilis
Steinernema diaprepesi	GCA_013436035.1	Bacteria	30734	Sphingobacterium puteale
Epichloe glyceriae E277	GCA_000225285.2	Bacteria	30568	Paenibacillus faecis
Rhabditida sp. S2 005 001R2	GCA_004026265.1	Bacteria	30537	Aliarcobacter butzleri
Trichuris trichiura	GCA_000613005.1	Bacteria	30414	Streptococcus gallolyticus
Trichuris trichiura	GCA_000613005.1	Bacteria	30278	Shigella flexneri
Baylisascaris ailuri	GCA_022845575.1	Bacteria	30173	Streptococcus pasteurianus
Albugo laibachii Nc14	FungiDB-61-AlaibachiiNc14	Bacteria	30171	Xanthomonas vasicola
Plectus murrayi	GCA_004785735.1	Bacteria	30165	Sphingopyxis witflariensis
Toxascaris leonina	GCA_022844705.1	Bacteria	30146	Gemella haemolysans
Caenorhabditis angaria	GCA_000165025.1	Bacteria	30108	Microbacterium azadirachtae
Caenorhabditis remanei	GCF_000149515.1	Bacteria	30034	Leucobacter ruminantium
Steinernema diaprepesi	GCA_013436035.1	Bacteria	30011	Elizabethkingia ursingii
Chrysosporium queenslandicum	GCA_001430955.1	Bacteria	29917	Marinobacterium nitratireducens
Panagrolaimus sp. PS1579	GCA_901779485.1	Bacteria	29894	Taibaiella chishuiensis
Toxascaris leonina	GCA_022844705.1	Bacteria	29604	Mycoplasmoides pirum
Onchocerca flexuosa	GCA_900618345.1	Bacteria	29600	Wolbachia endosymbiont
Toxascaris leonina	GCA_022844705.1	Bacteria	29504	Gemella sp.
Plectus murrayi	GCA_004785735.1	Bacteria	29421	Limnobacter sp.
Steinernema scapterisci	GCA_000757745.1	Bacteria	29343	Arsenophonus apicola
Acanthamoeba palestinensis	GCA_000826325.1	Bacteria	29274	Bradyrhizobium nitroreducens
Chrysosporium queenslandicum	GCA_001430955.1	Bacteria	29265	Methyloversatilis sp.
Dipylidium caninum	GCA_028456195.1	Bacteria	29211	Atopobium sp.
Baylisascaris ailuri	GCA_022845575.1	Bacteria	29197	Bacteroides luhongzhouii
Panagrolaimus sp. LJ2406	GCA_024447205.1	Bacteria	28901	Lysinibacillus fusiformis
Baylisascaris ailuri	GCA_022845575.1	Bacteria	28852	Pseudocitrobacter vendiensis
Amauroascus verrucosus	GCA_001430935.1	Bacteria	28684	Sphingomonas citri
Caenorhabditis remanei	GCF_000149515.1	Bacteria	28639	Leucobacter soli
Acanthamoeba palestinensis	GCA_000826325.1	Bacteria	28629	Rhodopseudomonas boonkerdii
Baylisascaris ailuri	GCA_022845575.1	Bacteria	28552	Anaerostipes butyraticus
Ditylenchus destructor	GCA_022814885.1	Bacteria	28535	Sphingobacterium puteale
Amauroascus niger	GCA_001430945.1	Bacteria	28528	Sphingomonas naasensis
Plectus murrayi	GCA_004785735.1	Bacteria	28517	Flavobacterium hydrocarbonoxydans
Ditylenchus weischeri	GCA_029231635.1	Bacteria	28411	Pseudomonas juntendi
Chrysosporium queenslandicum	GCA_001430955.1	Bacteria	28408	Sphingomonas naasensis
Chrysosporium queenslandicum	GCA_001430955.1	Bacteria	28358	Sphingomonas metalli
Schmidtea mediterranea	GCA_000572305.1	Bacteria	28323	Ferruginibacter albus
Byssoonygena ceratinophila	GCA_001430925.1	Bacteria	28267	Ramlibacter aquaticus
Plectus murrayi	GCA_004785735.1	Bacteria	28262	Sphingobium estronivorans
Panagrolaimus sp. PS1579	GCA_901779485.1	Bacteria	28250	Elizabethkingia ursingii
Plectus murrayi	GCA_004785735.1	Bacteria	28235	Flavobacterium salmonis
Plectus murrayi	GCA_004785735.1	Bacteria	28208	Stenotrophomonas indicatrix
Plectus murrayi	GCA_004785735.1	Bacteria	28097	Novosphingobium lentum
Diploscapter pachys	GCA_002287525.1	Bacteria	28032	Sphingomonas panni
Halicephalobus mephisto	GCA_009193035.1	Bacteria	27908	Brucella anthropi
Amauroascus niger	GCA_001430945.1	Bacteria	27705	Extensimonas perlucida
Heterorhabditis indica	GCA_020740425.2	Bacteria	27597	Pseudoxanthomonas kaohsiungensis
Bursaphelenchus xylophilus	GCA_022702815.1	Bacteria	27544	Rhizobium pusense
Caenorhabditis angaria	GCA_000165025.1	Bacteria	27455	Leucobacter aridicollis
Steinernema khuongi	GCA_016648015.1	Bacteria	27438	Brevundimonas diminuta
Dipylidium caninum	GCA_028455885.1	Bacteria	27203	Clostridium perfringens
Chrysosporium queenslandicum	GCA_001430955.1	Bacteria	27188	Sphingomonas endophytica
Plectus murrayi	GCA_004785735.1	Bacteria	27169	Marinomonas aquimarina
Caenorhabditis brenneri	GCA_000143925.2	Bacteria	27122	Paenibacillus taichungensis
Acanthamoeba palestinensis	GCA_000826325.1	Bacteria	27099	Bradyrhizobium cenepequi
Bursaphelenchus xylophilus	GCA_010367655.1	Bacteria	27095	Sphingobacterium sp.
Byssoonygena ceratinophila	GCA_001430925.1	Bacteria	27042	Sphingomonas olei
Steinernema feltiae	GCA_007213375.1	Bacteria	26886	Pseudomonas faucium
Amauroascus niger	GCA_001430945.1	Bacteria	26761	Sphingomonas albertensis
Hyaloperonospora arabidopsidis Emoy2	GCA_000173235.2	Bacteria	26754	Xanthomonas dyei
Panagrolaimus superbus	GCA_901766145.1	Bacteria	26661	Stenotrophomonas cyclobalanopsidis
Amauroascus verrucosus	GCA_001430935.1	Bacteria	26621	Sphingomonas albertensis
Amauroascus niger	GCA_001430945.1	Bacteria	26418	Ramlibacter monticola
Rhabditida sp. S2 005 001R2	GCA_004026265.1	Bacteria	26414	Flavobacterium coralii
Chrysosporium queenslandicum	GCA_001430955.1	Bacteria	26401	Novosphingobium aromaticivorans
Chrysosporium queenslandicum	GCA_001430955.1	Bacteria	26401	Sphingomonas albertensis
Dictyocoela roeselum	GCA_016255985.1	Bacteria	26399	Faecalibacterium duncaniae
Baylisascaris ailuri	GCA_022845575.1	Bacteria	26366	Bacteroides fragilis
Amauroascus verrucosus	GCA_001430935.1	Bacteria	26199	Ramlibacter aquaticus
Steinernema diaprepesi	GCA_013436035.1	Bacteria	26179	Pseudacidovorax sp.
Baylisascaris ailuri	GCA_022845575.1	Bacteria	26156	Acinetobacter tjernbergiae
Hammondia hammondi	GCA_000258005.2	Bacteria	26152	Afipia clevelandensis
Steinernema diaprepesi	GCA_013436035.1	Bacteria	26135	Tardiphaga robiniae
Steinernema diaprepesi	GCA_013436035.1	Bacteria	26085	Pedobacter helvus
Plectus murrayi	GCA_004785735.1	Bacteria	26057	Flavobacterium cheongpyeongense
Panagrolaimus sp. k MP-2021	GCA_028622995.1	Bacteria	26036	Flavobacterium endophyticum
Plectus murrayi	GCA_004785735.1	Bacteria	26019	Paenibacillus nasutitermitis
Caenorhabditis elegans	GCA_027422445.1	Bacteria	25952	Stenotrophomonas indicatrix
Steinernema khuongi	GCA_016648015.1	Bacteria	25905	Caulobacter flavus
Amauroascus niger	GCA_001430945.1	Bacteria	25852	Sphingomonas pseudosanguinis
Amauroascus verrucosus	GCA_001430935.1	Bacteria	25841	Ramlibacter monticola
Baylisascaris ailuri	GCA_022845575.1	Bacteria	25840	Acinetobacter ihumii
Baylisascaris ailuri	GCA_022845575.1	Bacteria	25750	Acinetobacter defluvii
Plectus murrayi	GCA_004785735.1	Bacteria	25730	Prosthecobacter vanneervenii
Steinernema khuongi	GCA_016648015.1	Bacteria	25713	Pedobacter helvus
Diploscapter pachys	GCA_002287525.1	Bacteria	25688	Pseudomonas japonica
Trichuris trichiura	GCA_000613005.1	Bacteria	25507	Escherichia ruysiae
Dipylidium caninum	GCA_028455885.1	Bacteria	25445	Fusobacterium mortiferum
Heterodera carotae	GCA_024500135.1	Bacteria	25443	Chthoniobacter sp.
Ditylenchus destructor	GCA_022814885.1	Bacteria	25427	Pseudomonas yamanorum
Plectus murrayi	GCA_004785735.1	Bacteria	25386	Sphingomonas radiodurans
Steinernema diaprepesi	GCA_013436035.1	Bacteria	25377	Reyranella aquatilis
Enterobius vermicularis	GCA_900576705.1	Bacteria	25315	Escherichia coli
Amauroascus verrucosus	GCA_001430935.1	Bacteria	25308	Pseudorhodoferax soli
Plectus murrayi	GCA_004785735.1	Bacteria	25299	Larkinella terrae
Ditylenchus weischeri	GCA_029231635.1	Bacteria	25273	Trinickia symbiotica
Amauroascus niger	GCA_001430945.1	Bacteria	25262	Ramlibacter alkalitolerans
Bunonema sp. RGD898	GCA_014805405.1	Bacteria	25172	Flavobacterium microcysteis
Amauroascus niger	GCA_001430945.1	Bacteria	25170	Sphingomonas folli
Ditylenchus destructor	GCA_022814885.1	Bacteria	25159	Rhizobium lusitanum
Caenorhabditis becei	GCA_900536315.3	Bacteria	25116	Brevundimonas diminuta
Onchocerca volvulus	GCA_000180695.1	Bacteria	24835	Acinetobacter parvus
Plectus murrayi	GCA_004785735.1	Bacteria	24828	Sphingopyxis indica
Chrysosporium queenslandicum	GCA_001430955.1	Bacteria	24808	Aquincola tertiaricarbonis
Amauroascus niger	GCA_001430945.1	Bacteria	24770	Sphingomonas olei
Ditylenchus dipsaci	GCA_029233205.1	Bacteria	24741	Phyllobacterium zundukense
Hoplolaimus columbus	GCA_016433075.1	Bacteria	24541	Delftia acidovorans
Panagrolaimus sp. ES5	GCA_901766855.1	Bacteria	24459	Elizabethkingia ursingii
Histoplasma ohiense (nom. inval.)	GCA_000170615.1	Bacteria	24416	Escherichia coli
Amauroascus niger	GCA_001430945.1	Bacteria	24365	Novosphingobium naphthalenivorans
Steinernema diaprepesi	GCA_013436035.1	Bacteria	24291	Mesorhizobium terrae
Pristionchus pacificus	GCA_918442785.1	Bacteria	24233	Escherichia fergusonii
Steinernema diaprepesi	GCA_013436035.1	Bacteria	24198	Pedobacter sp.
Baylisascaris schroederi	GCA_006503575.1	Bacteria	24172	Lactococcus taiwanensis
Caenorhabditis elegans	GCA_018136875.1	Bacteria	24075	Paenibacillus xylanexedens
Steinernema khuongi	GCA_016648015.1	Bacteria	24058	Pedobacter sp.
Onchocerca volvulus	GCA_000180695.1	Bacteria	24038	Acinetobacter rongchengensis
Angiostrongylus cantonensis	GCA_009735665.1	Bacteria	24038	Bradyrhizobium denitrificans
Trichuris trichiura	GCA_000613005.1	Bacteria	24010	Escherichia fergusonii
Amauroascus verrucosus	GCA_001430935.1	Bacteria	23920	Phenylobacterium soli
Byssoonygena ceratinophila	GCA_001430925.1	Bacteria	23782	Sphingomonas mucosissima
Steinernema monticolum	GCA_000505645.1	Bacteria	23746	Pseudomonas protegens
Caenorhabditis remanei	GCF_000149515.1	Bacteria	23701	Leucobacter massiliensis
Chromera velia CCMP2878	GCA_018398765.1	Bacteria	23663	Algiphilus sp.
Caenorhabditis remanei	GCF_000149515.1	Bacteria	23658	Microbacterium azadirachtae
Oscheius sp. TEL-2014	GCA_001630785.1	Bacteria	23656	Stenotrophomonas cyclobalanopsidis
Hammondia hammondi	GCA_000258005.2	Bacteria	23653	Serratia proteamaculans
Hyaloperonospora arabidopsidis Emoy2	GCA_000173235.2	Bacteria	23641	Methylophilus medardicus
Amauroascus niger	GCA_001430945.1	Bacteria	23620	Sphingobium chlorophenolicum
Ditylenchus dipsaci	GCA_029232805.1	Bacteria	23600	Peribacillus frigoritolerans
Ditylenchus dipsaci	GCA_029232805.1	Bacteria	23448	Pseudomonas spelaei
Chrysosporium queenslandicum	GCA_001430955.1	Bacteria	23429	Polaromonas sp.
Ditylenchus destructor	GCA_022814895.1	Bacteria	23428	[Ochrobactrum] soli
Schmidtea mediterranea	GCA_000572305.1	Bacteria	23265	Niastella caeni
Baylisascaris ailuri	GCA_022845575.1	Bacteria	23227	Methylovulum psychrotolerans
Amauroascus niger	GCA_001430945.1	Bacteria	23221	Sphingomonas citri
Ditylenchus destructor	GCA_022814885.1	Bacteria	23214	Ramlibacter ginsenosidimutans
Mansonella ozzardi	GCA_029876185.1	Bacteria	23193	Wolbachia endosymbiont
Amauroascus niger	GCA_001430945.1	Bacteria	23183	Ramlibacter aquaticus
Meloidogyne hapla	GCA_000172435.1	Bacteria	23169	Mitsuaria chitosanitabida
Caenorhabditis elegans	GCA_001483305.2	Bacteria	23147	Brucella thiophenivorans
Caenorhabditis nigoni	GCA_001643685.2	Bacteria	23147	Brucella thiophenivorans
Toxascaris leonina	GCA_022844705.1	Bacteria	23118	Faecalicatena faecalis
Caenorhabditis remanei	GCF_000149515.1	Bacteria	23105	Leucobacter komagatae
Ditylenchus destructor	GCA_022814885.1	Bacteria	23094	Shinella lacus
Steinernema khuongi	GCA_016648015.1	Bacteria	23076	Sphingobacterium sp.
Acanthamoeba healyi	GCA_000826305.1	Bacteria	23073	Candidatus Paracaedibacter
Schmidtea mediterranea	GCA_000572305.1	Bacteria	22967	Panacibacter ginsenosidivorans
Steinernema feltiae	GCA_007213375.1	Bacteria	22901	Pandoraea pneumonica
Steinernema khuongi	GCA_016648015.1	Bacteria	22883	Paenochrobactrum gallinarii
Steinernema diaprepesi	GCA_013436035.1	Bacteria	22859	Microbacterium resistens
Diploscapter pachys	GCA_002287525.1	Bacteria	22858	Pseudomonas fulva
Chrysosporium queenslandicum	GCA_001430955.1	Bacteria	22828	Sphingomonas spermidinifaciens
Bunonema sp. RGD898	GCA_014805405.1	Bacteria	22790	Pseudomonas tohonis
Caenorhabditis becei	GCA_900536315.3	Bacteria	22753	Brevundimonas sp.
Panagrolaimus sp. ES5	GCA_901766855.1	Bacteria	22678	Bradyrhizobium campsiandrae
Steinernema scapterisci	GCA_000757745.1	Bacteria	22642	Delftia tsuruhatensis
Ditylenchus destructor	GCA_022814895.1	Bacteria	22638	Roseateles aquatilis
Steinernema feltiae	GCA_007213375.1	Bacteria	22601	Alicycliphilus denitrificans
Baylisascaris ailuri	GCA_022845575.1	Bacteria	22586	Enterococcus canis
Dirofilaria immitis	GCA_001077395.1	Bacteria	22581	Wolbachia endosymbiont
Dipylidium caninum	GCA_028456195.1	Bacteria	22544	Prevotella hominis
Steinernema monticolum	GCA_000505645.1	Bacteria	22408	Pseudorhodoferax aquiterrae
Hammondia hammondi	GCA_000258005.2	Bacteria	22359	Sphingomonas kyeonggiensis
Panagrolaimus sp. ES5	GCA_901766855.1	Bacteria	22324	Escherichia coli
Byssoonygena ceratinophila	GCA_001430925.1	Bacteria	22296	Ramlibacter alkalitolerans
Amauroascus verrucosus	GCA_001430935.1	Bacteria	22278	Altericroceibacterium spongiae
Byssoonygena ceratinophila	GCA_001430925.1	Bacteria	22166	Sphingomonas albertensis
Hoplolaimus galeatus	GCA_016432905.1	Bacteria	22143	Pseudomonas fluorescens
Hoplolaimus columbus	GCA_016433075.1	Bacteria	22143	Pseudomonas fluorescens
Steinernema diaprepesi	GCA_013436035.1	Bacteria	22110	Microbacterium gorillae
Baylisascaris ailuri	GCA_022845575.1	Bacteria	21988	Acinetobacter harbinensis
Steinernema khuongi	GCA_016648015.1	Bacteria	21910	Acidovorax soli
Baylisascaris ailuri	GCA_022845575.1	Bacteria	21851	Acinetobacter lwoffii
Plectus murrayi	GCA_004785735.1	Bacteria	21623	Sphingopyxis alaskensis
Steinernema scapterisci	GCA_000757745.1	Bacteria	21582	Proteus hauseri
Steinernema diaprepesi	GCA_013436035.1	Bacteria	21542	Erysipelothrix inopinata
Steinernema monticolum	GCA_000505645.1	Bacteria	21483	Diaphorobacter aerolatus
Baylisascaris ailuri	GCA_022845575.1	Bacteria	21477	Clostridium fessum
Acanthamoeba palestinensis	GCA_000826325.1	Bacteria	21437	Caedibacter sp.
Trypanosoma congolense IL3000	GCA_000227395.2	Bacteria	21368	Pseudomonas lactis
Panagrolaimus sp. ES5	GCA_901766855.1	Bacteria	21295	Chryseobacterium rhizoplanae
Amauroascus niger	GCA_001430945.1	Bacteria	21278	Hydrogenophaga flava
Fasciola hepatica	GCA_000824725.2	Bacteria	21206	Afipia massiliensis
Fasciola hepatica	GCA_000947175.1	Bacteria	21206	Afipia massiliensis
Steinernema feltiae	GCA_007213375.1	Bacteria	21128	Pseudomonas urethralis
Acanthamoeba palestinensis	GCA_000826325.1	Bacteria	21115	Antarcticimicrobium luteum
Caenorhabditis elegans	GCA_018136875.1	Bacteria	21086	Paenibacillus pabuli
Steinernema diaprepesi	GCA_013436035.1	Bacteria	21048	Flavobacterium microcysteis
Heterorhabditis indica	GCA_020740425.2	Bacteria	21047	Pseudomonas sp.
Caenorhabditis elegans	GCA_018136875.1	Bacteria	20969	Paenibacillus uliginis
Fasciola hepatica	GCA_900302435.1	Bacteria	20943	Afipia massiliensis
Acanthamoeba pearcei	GCA_000826505.1	Bacteria	20929	Candidatus Paracaedibacter
Amauroascus niger	GCA_001430945.1	Bacteria	20878	Sphingomonas metalli
Schmidtea mediterranea	GCA_000181075.1	Bacteria	20840	Serratia grimesii
Chrysosporium queenslandicum	GCA_001430955.1	Bacteria	20796	Antricoccus suffuscus
Diploscapter pachys	GCA_002287525.1	Bacteria	20774	Sphingomonas metalli
Blastocystis sp. subtype 6	GCA_000963415.1	Bacteria	20760	Phocaeicola coprocola
Bursaphelenchus xylophilus	GCA_010367655.1	Bacteria	20616	Sphingobacterium detergens
Aphelenchoides besseyi	GCA_029619545.1	Bacteria	20605	Brucella rhizosphaerae
Acanthamoeba palestinensis	GCA_000826325.1	Bacteria	20564	Bradyrhizobium hipponense
Baylisascaris schroederi	GCA_006503575.1	Bacteria	20551	Aureimonas psammosilenae
Onchocerca volvulus	GCA_000180695.1	Bacteria	20550	Acinetobacter lwoffii
Plectus murrayi	GCA_004785735.1	Bacteria	20537	Flavobacterium circumlabens
Caenorhabditis elegans	GCA_001483305.2	Bacteria	20536	Brucella anthropi
Schmidtea mediterranea	GCA_000572305.1	Bacteria	20521	Ferruginibacter lapsinanis
Steinernema scapterisci	GCA_000757745.1	Bacteria	20422	Providencia rettgeri
Onchocerca volvulus	GCA_000180695.1	Bacteria	20394	Candidatus Obscuribacter
Rhabditida sp.	GCA_029299675.1	Bacteria	20373	Priestia megaterium
Bursaphelenchus xylophilus	GCA_022702815.1	Bacteria	20371	Paenibacillus thiaminolyticus
Caenorhabditis angaria	GCA_000165025.1	Bacteria	20364	Microbacterium sp.
Caenorhabditis angaria	GCA_000165025.1	Bacteria	20276	Leucobacter sp.
Byssoonygena ceratinophila	GCA_001430925.1	Bacteria	20061	Ramlibacter rhizophilus
Bursaphelenchus xylophilus	GCA_022702815.1	Bacteria	20023	Rhizobium oryzihabitans
Amauroascus verrucosus	GCA_001430935.1	Bacteria	19958	Sphingomonas spermidinifaciens
Plectus murrayi	GCA_004785735.1	Bacteria	19955	Paraurantiacibacter namhicola
Heterorhabditis indica	GCA_020740425.2	Bacteria	19944	Providencia burhodogranariea
Steinernema glaseri	GCA_000757755.1	Bacteria	19886	Pseudomonas aegrilactucae
Schmidtea mediterranea	GCA_000572305.1	Bacteria	19812	Flavobacterium indicum
Baylisascaris ailuri	GCA_022845575.1	Bacteria	19710	Clostridium butyricum
Caenorhabditis elegans	GCA_018136805.1	Bacteria	19691	Cytobacillus stercorigallinarum
Chrysosporium queenslandicum	GCA_001430955.1	Bacteria	19665	Cupriavidus numazuensis
Trichinella sp. 17WV049-YT159	GCA_011764315.1	Bacteria	19655	Achromobacter deleyi
Byssoonygena ceratinophila	GCA_001430925.1	Bacteria	19582	Ramlibacter agri
Hyaloperonospora arabidopsidis Emoy2	GCA_000173235.2	Bacteria	19541	Chryseobacterium scophthalmum
Panagrolaimus sp. ES5	GCA_901766855.1	Bacteria	19407	Brucella gallinifaecis
Diploscapter pachys	GCA_002287525.1	Bacteria	19355	Sphingomonas echinoides
Angiostrongylus cantonensis	GCA_009735665.1	Bacteria	19347	Pinisolibacter aquiterrae
Panagrolaimus davidi	GCA_901779475.1	Bacteria	19331	Paenibacillus etheri
Onchocerca volvulus	GCA_000180695.1	Bacteria	19318	Chryseolinea soli
Bursaphelenchus xylophilus	GCA_010367655.1	Bacteria	19274	Sphingobacterium athyrii
Acanthamoeba rhysodes	GCA_000826385.1	Bacteria	19250	Candidatus Paracaedibacter
Trichuris trichiura	GCA_000613005.1	Bacteria	19205	Salmonella enterica
Baylisascaris ailuri	GCA_022845575.1	Bacteria	19128	Phocaeicola massiliensis
Plectus murrayi	GCA_004785735.1	Bacteria	19106	Sphingopyxis solisilvae
Steinernema diaprepesi	GCA_013436035.1	Bacteria	19081	Pseudochrobactrum algeriensis
Wuchereria bancrofti	GCA_900622535.1	Bacteria	19051	Nocardioides zeae
Dipylidium caninum	GCA_028455885.1	Bacteria	19015	Enterococcus faecium
Acanthamoeba palestinensis	GCA_000826325.1	Bacteria	18944	Bradyrhizobium paxllaeri
Amauroascus verrucosus	GCA_001430935.1	Bacteria	18939	Sphingomonas palmae
Ditylenchus dipsaci	GCA_029232805.1	Bacteria	18920	Sphingomonas trueperi
Chrysosporium queenslandicum	GCA_001430955.1	Bacteria	18913	Sphingomonas folli
Chrysosporium queenslandicum	GCA_001430955.1	Bacteria	18842	Sphingomonas pseudosanguinis
Steinernema scapterisci	GCA_000757745.1	Bacteria	18836	Providencia huaxiensis
Bursaphelenchus xylophilus	GCA_022702815.1	Bacteria	18825	Agrobacterium sp.
Baylisascaris ailuri	GCA_022845575.1	Bacteria	18809	Acinetobacter silvestris
Baylisascaris ailuri	GCA_022845575.1	Bacteria	18796	Acinetobacter pecorum
Fasciola hepatica	GCA_900302435.1	Bacteria	18756	Afipia birgiae
Plectus murrayi	GCA_004785735.1	Bacteria	18681	Sphingobacterium sp.
Fasciola hepatica	GCA_000824725.2	Bacteria	18661	Bradyrhizobium betae
Fasciola hepatica	GCA_000947175.1	Bacteria	18661	Bradyrhizobium betae
Fasciola hepatica	GCA_900302435.1	Bacteria	18637	Bradyrhizobium betae
Plectus murrayi	GCA_004785735.1	Bacteria	18632	Sphingopyxis lindanitolerans
Onchocerca volvulus	GCA_000180695.1	Bacteria	18630	Acinetobacter indicus
Aphelenchoides besseyi	GCA_029619545.1	Bacteria	18604	Dyadobacter beijingensis
Caenorhabditis brenneri	GCA_000143925.2	Bacteria	18570	Paenibacillus barcinonensis
Steinernema monticolum	GCA_000505645.1	Bacteria	18447	Microbacterium sp.
Chrysosporium queenslandicum	GCA_001430955.1	Bacteria	18440	Pseudorhodoferax soli
Steinernema feltiae	GCA_000757705.1	Bacteria	18394	Pseudomonas allii
Plectus murrayi	GCA_004785735.1	Bacteria	18275	Spirosoma spitsbergense
Nosema bombycis CQ1	GCA_000383075.1	Bacteria	18249	Luteibacter anthropi
Amauroascus niger	GCA_001430945.1	Bacteria	18163	Qipengyuania pelagi
Onchocerca volvulus	GCA_000180695.1	Bacteria	18135	Delftia tsuruhatensis
Chrysosporium queenslandicum	GCA_001430955.1	Bacteria	18122	Hydrogenophaga intermedia
Plectus murrayi	GCA_004785735.1	Bacteria	18100	Hydrotalea sp.
Steinernema khuongi	GCA_016648015.1	Bacteria	18086	Brevundimonas sp.
Steinernema diaprepesi	GCA_013436035.1	Bacteria	18058	Bordetella sp.
Romanomermis culicivorax	GCA_001039655.1	Bacteria	17955	Burkholderia contaminans
Chrysosporium queenslandicum	GCA_001430955.1	Bacteria	17913	Sphingomonas faeni
Globodera pallida	GCA_000724045.1	Bacteria	17872	Dyadobacter soli
Rhabditida sp. S2 005 001R2	GCA_004026265.1	Bacteria	17865	Flavobacterium lindanitolerans
Amauroascus niger	GCA_001430945.1	Bacteria	17845	Cupriavidus numazuensis
Steinernema monticolum	GCA_000505645.1	Bacteria	17824	Acidovorax anthurii
Panagrolaimus sp. LJ2400	GCA_024447215.1	Bacteria	17815	Pseudomonas monteilii
Baylisascaris ailuri	GCA_022845575.1	Bacteria	17765	Gemella sp.
Steinernema feltiae	GCA_007213375.1	Bacteria	17708	Acidovorax monticola
Plectus murrayi	GCA_004785735.1	Bacteria	17674	Flavobacterium pectinovorum
Ancylostoma ceylanicum	GCA_000402015.1	Bacteria	17664	Myroides indicus
Steinernema khuongi	GCA_016648015.1	Bacteria	17634	Pedobacter xixiisoli
Chrysosporium queenslandicum	GCA_001430955.1	Bacteria	17617	Rivibacter subsaxonicus
Ditylenchus dipsaci	GCA_029232805.1	Bacteria	17584	Sphingobium naphthae
Parastrongyloides trichosuri	GCA_000941615.1	Bacteria	17533	Microbacterium mitrae
Steinernema khuongi	GCA_016648015.1	Bacteria	17532	Brucella thiophenivorans
Onchocerca volvulus	GCA_000180695.1	Bacteria	17513	Aquabacterium olei
Steinernema khuongi	GCA_016648015.1	Bacteria	17463	Pedobacter nutrimenti
Schmidtea mediterranea	GCA_000181075.1	Bacteria	17445	Serratia sp.
Caenorhabditis angaria	GCA_000165025.1	Bacteria	17443	Leucobacter tardus
Diploscapter pachys	GCA_002287525.1	Bacteria	17438	Pseudomonas avellanae
Plectus murrayi	GCA_004785735.1	Bacteria	17435	Flavobacterium alvei
Heterorhabditis indica	GCA_020740425.2	Bacteria	17408	Photorhabdus thracensis
Caenorhabditis elegans	GCA_018136875.1	Bacteria	17404	Paenibacillus alkaliterrae
Amauroascus niger	GCA_001430945.1	Bacteria	17368	Hydrogenophaga intermedia
Onchocerca volvulus	GCA_000180695.1	Bacteria	17285	Acinetobacter kyonggiensis
Hyaloperonospora arabidopsidis Emoy2	GCA_000173235.2	Bacteria	17274	Dyadobacter luteus
Chrysosporium queenslandicum	GCA_001430955.1	Bacteria	17259	Rhodoferax sediminis
Dipylidium caninum	GCA_028455885.1	Bacteria	17227	Candidatus Fusobacterium
Auanema sp. JU1783	GCA_943334845.2	Bacteria	17107	Escherichia sp.
Baylisascaris ailuri	GCA_022845575.1	Bacteria	17103	Acinetobacter ursingii
Ditylenchus destructor	GCA_022814895.1	Bacteria	17075	Sphingomonas koreensis
Panagrolaimus sp. ES5	GCA_901766855.1	Bacteria	17073	Escherichia sp.
Plectus murrayi	GCA_004785735.1	Bacteria	17064	Sediminibacterium salmoneum
Chrysosporium queenslandicum	GCA_001430955.1	Bacteria	17028	Ramlibacter aquaticus
Chrysosporium queenslandicum	GCA_001430955.1	Bacteria	17023	Sphingomonas citri
Pristionchus pacificus	GCA_918442815.1	Bacteria	16988	Escherichia ruysiae
Byssoonygena ceratinophila	GCA_001430925.1	Bacteria	16916	Comamonas sp.
Epichloe glyceriae E277	GCA_000225285.2	Bacteria	16861	Paenibacillus cellulositrophicus
Steinernema diaprepesi	GCA_013436035.1	Bacteria	16857	Actinobacillus pleuropneumoniae
Steinernema khuongi	GCA_016648015.1	Bacteria	16838	Pedobacter ureilyticus
Parascaris univalens	GCA_002259215.1	Bacteria	16824	Streptococcus gallolyticus
Parascaris univalens	GCA_002259205.1	Bacteria	16823	Streptococcus gallolyticus
Amauroascus niger	GCA_001430945.1	Bacteria	16801	Sphingomonas yabuuchiae
Plectus murrayi	GCA_004785735.1	Bacteria	16771	Flavobacterium saccharophilum
Plectus murrayi	GCA_004785735.1	Bacteria	16727	Flavobacterium piscis
Clonorchis sinensis	GCA_000236345.1	Bacteria	16703	Escherichia sp.
Diploscapter pachys	GCA_002287525.1	Bacteria	16683	Sphingomonas hankookensis
Byssoonygena ceratinophila	GCA_001430925.1	Bacteria	16668	Massilia alkalitolerans
Onchocerca ochengi	GCA_000950515.2	Bacteria	16645	Wolbachia endosymbiont
Steinernema feltiae	GCA_000757705.1	Bacteria	16631	Pseudomonas petroselini
Bursaphelenchus xylophilus	GCA_022702815.1	Bacteria	16618	Rhizobium nepotum
Ditylenchus weischeri	GCA_029231635.1	Bacteria	16616	Cupriavidus pauculus
Angiostrongylus cantonensis	GCA_009735665.1	Bacteria	16589	Aliidongia dinghuensis
Diploscapter pachys	GCA_002287525.1	Bacteria	16587	Acidovorax antarcticus
Baylisascaris ailuri	GCA_022845575.1	Bacteria	16582	Acinetobacter pseudolwoffii
Plectus murrayi	GCA_004785735.1	Bacteria	16538	Hydrobacter penzbergensis
Caenorhabditis remanei	GCF_000149515.1	Bacteria	16523	Leucobacter chromiireducens
Diploscapter pachys	GCA_002287525.1	Bacteria	16498	Pseudomonas monteilii
Schmidtea mediterranea	GCA_000572305.1	Bacteria	16460	Flavobacterium azooxidireducens
Amauroascus niger	GCA_001430945.1	Bacteria	16410	Rhodoferax sediminis
Amauroascus niger	GCA_001430945.1	Bacteria	16340	Alicycliphilus sp.
Plectus murrayi	GCA_004785735.1	Bacteria	16300	Flavobacterium franklandianum
Hammondia hammondi	GCA_000258005.2	Bacteria	16204	Serratia quinivorans
Acanthamoeba mauritaniensis	GCA_000826465.1	Bacteria	16202	Afipia clevelandensis
Ditylenchus destructor	GCA_022814885.1	Bacteria	16130	Pedobacter ginsenosidimutans
Plectus murrayi	GCA_004785735.1	Bacteria	16126	Flavobacterium undicola
Amauroascus niger	GCA_001430945.1	Bacteria	16119	Pseudorhodoferax aquiterrae
Amauroascus verrucosus	GCA_001430935.1	Bacteria	16115	Massilia forsythiae
Fasciola hepatica	GCA_000824725.2	Bacteria	16087	Afipia birgiae
Fasciola hepatica	GCA_000947175.1	Bacteria	16087	Afipia birgiae
Chrysosporium queenslandicum	GCA_001430955.1	Bacteria	16077	Novosphingobium naphthalenivorans
Strongylus vulgaris	GCA_900624965.1	Bacteria	16077	Escherichia sp.
Parastrongyloides trichosuri	GCA_000941615.1	Bacteria	16072	Devosia epidermidihirudinis
Heterorhabditis indica	GCA_020740425.2	Bacteria	16020	Photorhabdus tasmaniensis
Anisakis simplex	GCA_900576815.1	Bacteria	16019	NA
Chrysosporium queenslandicum	GCA_001430955.1	Bacteria	15976	Sphingomonas carotinifaciens
Plectus murrayi	GCA_004785735.1	Bacteria	15921	Sediminibacterium ginsengisoli
Ditylenchus destructor	GCA_022814895.1	Bacteria	15915	Mitsuaria chitinivorans
Allodiplogaster sudhausi	GCA_014805415.1	Bacteria	15906	Brevibacterium renqingii
Plectus murrayi	GCA_004785735.1	Bacteria	15873	Flavobacterium bizetiae
Dipetalonema caudispina	GCA_013365325.1	Bacteria	15725	Wolbachia endosymbiont
Diploscapter pachys	GCA_002287525.1	Bacteria	15660	Pseudomonas farsensis
Byssoonygena ceratinophila	GCA_001430925.1	Bacteria	15635	Ramlibacter ginsenosidimutans
Vitrella brassicaformis CCMP3155	GCA_001179505.1	Bacteria	15633	Alteromonas macleodii
Caenorhabditis elegans	GCA_001483305.2	Bacteria	15603	Sphingobacterium sp.
Caenorhabditis nigoni	GCA_001643685.2	Bacteria	15603	Sphingobacterium sp.
Steinernema diaprepesi	GCA_013436035.1	Bacteria	15602	Xenorhabdus miraniensis
Acanthamoeba mauritaniensis	GCA_000826465.1	Bacteria	15599	Candidatus Paracaedibacter
Schmidtea mediterranea	GCA_000181075.1	Bacteria	15546	Chryseobacterium candidae
Panagrolaimus sp. ES5	GCA_901766855.1	Bacteria	15525	Pedobacter steynii
Byssoonygena ceratinophila	GCA_001430925.1	Bacteria	15499	Sphingomonas jeddahensis
Plectus murrayi	GCA_004785735.1	Bacteria	15470	Flavobacterium hibisci
Plectus murrayi	GCA_004785735.1	Bacteria	15470	Flavobacterium limi
Amauroascus niger	GCA_001430945.1	Bacteria	15435	Sphingomonas panni
Hoplolaimus columbus	GCA_016433075.1	Bacteria	15395	Acidovorax radicis
Hammondia hammondi	GCA_000258005.2	Bacteria	15386	Pseudomonas reactans
Baylisascaris schroederi	GCA_022844625.1	Bacteria	15355	Salmonella enterica
Diploscapter pachys	GCA_002287525.1	Bacteria	15354	Sphingomonas sanguinis
Onchocerca volvulus	GCA_000180695.1	Bacteria	15338	Acinetobacter septicus
Amauroascus verrucosus	GCA_001430935.1	Bacteria	15336	Variovorax guangxiensis
Amauroascus verrucosus	GCA_001430935.1	Bacteria	15335	Polaromonas sp.
Baylisascaris ailuri	GCA_022845575.1	Bacteria	15311	Acinetobacter pullicarnis
Angiostrongylus cantonensis	GCA_000331205.1	Bacteria	15285	Burkholderia contaminans
Plectus murrayi	GCA_004785735.1	Bacteria	15251	Methylophilus sp.
Steinernema diaprepesi	GCA_013436035.1	Bacteria	15213	Empedobacter falsenii
Amauroascus verrucosus	GCA_001430935.1	Bacteria	15166	Sphingomonas carotinifaciens
Bursaphelenchus xylophilus	GCA_004128815.1	Bacteria	15109	Sphingobacterium multivorum
Caenorhabditis japonica	GCA_000147155.1	Bacteria	15104	Paenibacillus xylanexedens
Caenorhabditis angaria	GCA_000165025.1	Bacteria	15076	Leucobacter salsicius
Amauroascus verrucosus	GCA_001430935.1	Bacteria	15073	Novosphingobium naphthalenivorans
Ditylenchus dipsaci	GCA_029232805.1	Bacteria	15064	Sphingomonas turrisvirgatae
Steinernema feltiae	GCA_007213375.1	Bacteria	15044	Cupriavidus yeoncheonensis
Ditylenchus destructor	GCA_022814895.1	Bacteria	15028	Variovorax boronicumulans
Plectus murrayi	GCA_004785735.1	Bacteria	15025	Flavobacterium panici
Caenorhabditis brenneri	GCA_000143925.2	Bacteria	15013	Paenibacillus illinoisensis
Caenorhabditis remanei	GCF_000149515.1	Bacteria	14997	Leucobacter aridicollis
Pristionchus pacificus	GCA_918442795.1	Bacteria	14986	Citrobacter rodentium
Acanthamoeba palestinensis	GCA_000826325.1	Bacteria	14968	Bradyrhizobium zhanjiangense
Caenorhabditis elegans	GCA_001483305.2	Bacteria	14952	[Ochrobactrum] quorumnocens
Caenorhabditis nigoni	GCA_001643685.2	Bacteria	14952	[Ochrobactrum] quorumnocens
Baylisascaris ailuri	GCA_022845575.1	Bacteria	14940	Acinetobacter gandensis
Benedenia humboldti	GCA_016432935.1	Bacteria	14922	Mesomycoplasma neurolyticum
Plectus murrayi	GCA_004785735.1	Bacteria	14920	Afipia clevelandensis
Steinernema monticolum	GCA_000505645.1	Bacteria	14906	Pseudomonas huaxiensis
Plectus murrayi	GCA_004785735.1	Bacteria	14889	Flavobacterium psychroterrae
Diploscapter pachys	GCA_002287525.1	Bacteria	14856	Sphingomonas olei
Amauroascus verrucosus	GCA_001430935.1	Bacteria	14835	Ramlibacter sp.
Amauroascus niger	GCA_001430945.1	Bacteria	14818	Qipengyuania sp.
Hoplolaimus galeatus	GCA_016432905.1	Bacteria	14755	Pseudomonas fulva
Steinernema khuongi	GCA_016648015.1	Bacteria	14740	Caulobacter endophyticus
Plectus murrayi	GCA_004785735.1	Bacteria	14730	Flavobacterium cellulosilyticum
Steinernema khuongi	GCA_016648015.1	Bacteria	14719	Acidovorax sp.
Panagrolaimus sp. ES5	GCA_901766855.1	Bacteria	14691	Escherichia ruysiae
Hammondia hammondi	GCA_000258005.2	Bacteria	14676	Bradyrhizobium betae
Clonorchis sinensis	GCA_000236345.1	Bacteria	14671	Escherichia fergusonii
Panagrolaimus sp. ES5	GCA_901766855.1	Bacteria	14661	Chryseobacterium sediminis
Aphelenchoides besseyi	GCA_029619545.1	Bacteria	14633	Sphingobacterium detergens
Amauroascus verrucosus	GCA_001430935.1	Bacteria	14632	Hydrogenophaga crocea
Steinernema diaprepesi	GCA_013436035.1	Bacteria	14623	Leucobacter chromiireducens
Diploscapter pachys	GCA_002287525.1	Bacteria	14590	[Pseudomonas] nosocomialis
Auanema rhodensis	GCA_947366455.1	Bacteria	14583	Citrobacter rodentium
Angiostrongylus cantonensis	GCA_009735665.1	Bacteria	14561	Rhizobium indicum
Ascaris suum	GCA_000298755.1	Bacteria	14459	Luteimonas aestuarii
Bursaphelenchus xylophilus	GCA_010367685.1	Bacteria	14421	Achromobacter insuavis
Toxascaris leonina	GCA_022844705.1	Bacteria	14402	Chitinophaga silvisoli
Dictyocoela roeselum	GCA_016255985.1	Bacteria	14345	Butyricicoccus pullicaecorum
Ditylenchus destructor	GCA_022814895.1	Bacteria	14328	Agrobacterium deltaense
Amauroascus verrucosus	GCA_001430935.1	Bacteria	14278	Curvibacter sp.
Steinernema diaprepesi	GCA_013436035.1	Bacteria	14277	Enhydrobacter sp.
Pristionchus pacificus	GCA_918442785.1	Bacteria	14263	Escherichia ruysiae
Steinernema scapterisci	GCA_000757745.1	Bacteria	14257	Xenorhabdus szentirmaii
Amauroascus verrucosus	GCA_001430935.1	Bacteria	14255	Parazoarcus communis
Caenorhabditis brenneri	GCA_000143925.2	Bacteria	14210	Tumebacillus avium
Necator americanus	GCF_000507365.1	Bacteria	14180	Paraburkholderia atlantica
Amauroascus niger	GCA_001430945.1	Bacteria	14173	Novosphingobium rosa
Parastrongyloides trichosuri	GCA_000941615.1	Bacteria	14158	Sphingobacterium sp.
Baylisascaris ailuri	GCA_022845575.1	Bacteria	14145	Blautia caecimuris
Acanthamoeba palestinensis	GCA_000826325.1	Bacteria	14110	Afipia sp.
Trichuris trichiura	GCA_000613005.1	Bacteria	14091	Shigella sonnei
Plectus murrayi	GCA_004785735.1	Bacteria	14073	Sphingobium sp.
Amauroascus niger	GCA_001430945.1	Bacteria	14063	Aquincola tertiaricarbonis
Steinernema khuongi	GCA_016648015.1	Bacteria	14040	Pedobacter borealis
Angiostrongylus cantonensis	GCA_009735665.1	Bacteria	14020	Croceicoccus estronivorus
Diploscapter pachys	GCA_002287525.1	Bacteria	14017	Pseudomonas entomophila
Steinernema feltiae	GCA_007213375.1	Bacteria	14010	Pseudomonas defluvii
Trichophyton mentagrophytes	GCA_003118255.1	Bacteria	13997	Streptomyces misionensis
Pristionchus pacificus	GCA_918442835.1	Bacteria	13990	Escherichia ruysiae
Oscheius sp. TEL-2014	GCA_001630785.1	Bacteria	13988	Stenotrophomonas indicatrix
Chrysosporium queenslandicum	GCA_001430955.1	Bacteria	13983	Ramlibacter monticola
Steinernema diaprepesi	GCA_013436035.1	Bacteria	13973	Pedobacter nutrimenti
Ditylenchus destructor	GCA_022814895.1	Bacteria	13967	Agrobacterium fabrum
Steinernema diaprepesi	GCA_013436035.1	Bacteria	13928	Schlegelella koreensis
Hammondia hammondi	GCA_000258005.2	Bacteria	13925	Bradyrhizobium ivorense
Amauroascus verrucosus	GCA_001430935.1	Bacteria	13924	Sphingomonas metalli
Parastrongyloides trichosuri	GCA_000941615.1	Bacteria	13922	Phenylobacterium haematophilum
Caenorhabditis angaria	GCA_000165025.1	Bacteria	13877	Agromyces mediolanus
Caenorhabditis remanei	GCF_000149515.1	Bacteria	13837	Leucobacter japonicus
Caenorhabditis elegans	GCA_018136875.1	Bacteria	13740	Cohnella xylanilytica
Steinernema diaprepesi	GCA_013436035.1	Bacteria	13737	Pseudopedobacter saltans
Heterorhabditis indica	GCA_020740425.2	Bacteria	13729	Photorhabdus australis
Hammondia hammondi	GCA_000258005.2	Bacteria	13724	Bradyrhizobium semiaridum
Ascaris suum	GCA_000298755.1	Bacteria	13696	Lysobacter chinensis
Bursaphelenchus xylophilus	GCA_010367685.1	Bacteria	13672	Achromobacter marplatensis
Pristionchus pacificus	GCA_918442815.1	Bacteria	13667	Escherichia fergusonii
Acanthamoeba palestinensis	GCA_000826325.1	Bacteria	13644	Bradyrhizobium septentrionale
Byssoonygena ceratinophila	GCA_001430925.1	Bacteria	13640	Limnohabitans sp.
Steinernema monticolum	GCA_000505645.1	Bacteria	13598	Microbacterium hydrocarbonoxydans
Baylisascaris ailuri	GCA_022845575.1	Bacteria	13597	Escherichia ruysiae
Baylisascaris ailuri	GCA_022845575.1	Bacteria	13589	Lachnospira sp.
Hyaloperonospora arabidopsidis Emoy2	GCA_000173235.2	Bacteria	13579	Chryseobacterium mulctrae
Byssoonygena ceratinophila	GCA_001430925.1	Bacteria	13556	Sphingomonas panni
Onchocerca volvulus	GCA_000180695.1	Bacteria	13464	Acinetobacter radioresistens
Caenorhabditis remanei	GCF_000149515.1	Bacteria	13445	Acinetobacter stercoris
Caenorhabditis remanei	GCF_000149515.1	Bacteria	13443	Acinetobacter kyonggiensis
Steinernema scapterisci	GCA_000757745.1	Bacteria	13433	Sphingobacterium tabacisoli
Heterorhabditis indica	GCA_020740425.2	Bacteria	13422	Photorhabdus khanii
Plectus murrayi	GCA_004785735.1	Bacteria	13393	Sphingopyxis granuli
Dipylidium caninum	GCA_028456195.1	Bacteria	13385	Megamonas rupellensis
Byssoonygena ceratinophila	GCA_001430925.1	Bacteria	13384	Aquabacterium terrae
Onchocerca volvulus	GCA_000180695.1	Bacteria	13375	Acinetobacter pragensis
Amauroascus verrucosus	GCA_001430935.1	Bacteria	13365	Qipengyuania pelagi
Hyaloperonospora arabidopsidis Emoy2	GCA_000173235.2	Bacteria	13360	Sphingobium yanoikuyae
Heterorhabditis indica	GCA_020740425.2	Bacteria	13339	Pseudomonas paralactis
Steinernema feltiae	GCA_007213375.1	Bacteria	13304	Pseudomonas alloputida
Steinernema monticolum	GCA_000505645.1	Bacteria	13297	Microbacterium algeriense
Caenorhabditis remanei	GCF_000149515.1	Bacteria	13291	Leucobacter triazinivorans
Steinernema diaprepesi	GCA_013436035.1	Bacteria	13266	Leucobacter muris
Ditylenchus destructor	GCA_022814885.1	Bacteria	13262	Sphingomonas cannabina
Onchocerca volvulus	GCA_000180695.1	Bacteria	13251	Acinetobacter schindleri
Steinernema diaprepesi	GCA_013436035.1	Bacteria	13249	Martelella endophytica
Parastrongyloides trichosuri	GCA_000941615.1	Bacteria	13245	Leucobacter chromiisoli
Byssoonygena ceratinophila	GCA_001430925.1	Bacteria	13234	Sphingomonas palmae
Panagrolaimus sp. ES5	GCA_901766855.1	Bacteria	13234	[Ochrobactrum] quorumnocens
Cylicostephanus goldi	GCA_900617965.1	Bacteria	13181	Escherichia sp.
Amauroascus verrucosus	GCA_001430935.1	Bacteria	13180	Pseudacidovorax intermedius
Plectus murrayi	GCA_004785735.1	Bacteria	13168	Sphingomonas hankookensis
Steinernema diaprepesi	GCA_013436035.1	Bacteria	13140	Pedobacter caeni
Pseudogymnoascus destructans 20631-21	GCA_000184105.1	Bacteria	13126	Hyphomicrobium zavarzinii
Plectus murrayi	GCA_004785735.1	Bacteria	13117	Cohnella herbarum
Diploscapter pachys	GCA_002287525.1	Bacteria	13110	Sphingomonas pseudosanguinis
Oscheius sp. MCB	GCA_000934875.1	Bacteria	13081	Citrobacter tructae
Ditylenchus destructor	GCA_022814885.1	Bacteria	13074	Sphingomonas sanxanigenens
Steinernema feltiae	GCA_007213375.1	Bacteria	13054	Asaia prunellae
Hyaloperonospora arabidopsidis Emoy2	GCA_000173235.2	Bacteria	13013	Methylotenera oryzisoli
Steinernema diaprepesi	GCA_013436035.1	Bacteria	12996	Lacrimispora amygdalina
Ditylenchus weischeri	GCA_029231635.1	Bacteria	12921	Cupriavidus metallidurans
Baylisascaris ailuri	GCA_022845575.1	Bacteria	12913	Bacteroides xylanisolvens
Steinernema diaprepesi	GCA_013436035.1	Bacteria	12898	Bradyrhizobium valentinum
Setaria digitata	GCA_003640385.1	Bacteria	12897	Labilibaculum filiforme
Caenorhabditis nigoni	GCA_001643685.2	Bacteria	12888	Brucella anthropi
Panagrolaimus sp. ES5	GCA_901766855.1	Bacteria	12879	Pedobacter cryoconitis
Onchocerca volvulus	GCA_000180695.1	Bacteria	12853	Acinetobacter junii
Micoletzkya japonica	GCA_900490955.1	Bacteria	12826	Escherichia coli
Chrysosporium queenslandicum	GCA_001430955.1	Bacteria	12807	Ramlibacter lithotrophicus
Aphelenchoides besseyi	GCA_029619545.1	Bacteria	12790	Rhizobium freirei
Amauroascus verrucosus	GCA_001430935.1	Bacteria	12779	Ramlibacter rhizophilus
Amauroascus verrucosus	GCA_001430935.1	Bacteria	12772	Pelomonas puraquae
Oscheius sp. TEL-2014	GCA_001630785.1	Bacteria	12764	Pectobacterium parmentieri
Diploscapter pachys	GCA_002287525.1	Bacteria	12762	Sphingomonas pituitosa
Auanema rhodensis	GCA_947366455.1	Bacteria	12745	Escherichia ruysiae
Steinernema khuongi	GCA_016648015.1	Bacteria	12740	Pedobacter steynii
Chrysosporium queenslandicum	GCA_001430955.1	Bacteria	12737	Rhizobacter gummiphilus
Baylisascaris ailuri	GCA_022845575.1	Bacteria	12731	Pseudenterobacter timonensis
Ditylenchus weischeri	GCA_029231635.1	Bacteria	12731	Sphingomonas sanxanigenens
Plectus murrayi	GCA_004785735.1	Bacteria	12689	Flavobacterium gawalongense
Steinernema diaprepesi	GCA_013436035.1	Bacteria	12687	Microbacterium azadirachtae
Caenorhabditis remanei	GCF_000149515.1	Bacteria	12678	Agromyces marinus
Amauroascus verrucosus	GCA_001430935.1	Bacteria	12675	Sphingomonas pseudosanguinis
Steinernema khuongi	GCA_016648015.1	Bacteria	12662	Methylobacterium sp.
Ditylenchus weischeri	GCA_029231635.1	Bacteria	12640	Pseudomonas shahriarae
Baylisascaris ailuri	GCA_022845575.1	Bacteria	12637	Alkanindiges hydrocarboniclasticus
Onchocerca volvulus	GCA_000180695.1	Bacteria	12634	Acinetobacter cumulans
Plectus murrayi	GCA_004785735.1	Bacteria	12618	Flavobacterium tiangeerense
Steinernema monticolum	GCA_000505645.1	Bacteria	12612	Delftia acidovorans
Byssoonygena ceratinophila	GCA_001430925.1	Bacteria	12574	NA
Mansonella sp. 'DEUX'	GCA_948294485.1	Bacteria	12567	Wolbachia endosymbiont
Heterorhabditis indica	GCA_020740425.2	Bacteria	12541	Photorhabdus heterorhabditis
Toxascaris leonina	GCA_022844705.1	Bacteria	12508	Mycoplasma testudinis
Steinernema glaseri	GCA_000757755.1	Bacteria	12501	Aquincola tertiaricarbonis
Hoplolaimus galeatus	GCA_016432905.1	Bacteria	12482	Delftia tsuruhatensis
Acanthamoeba lugdunensis	GCA_000826425.1	Bacteria	12469	NA
Enterocytozoon bieneusi H348	GCA_000209485.1	Bacteria	12466	Acidithiobacillus ferrooxidans
Toxocara canis	GCA_000803305.1	Bacteria	12458	Candidatus Scybalomonas
Schmidtea mediterranea	GCA_000572305.1	Bacteria	12398	Polaribacter porphyrae
Chrysosporium queenslandicum	GCA_001430955.1	Bacteria	12360	Aquabacterium pictum
Baylisascaris ailuri	GCA_022845575.1	Bacteria	12337	Vagococcus fluvialis
Steinernema khuongi	GCA_016648015.1	Bacteria	12325	Pedobacter miscanthi
Steinernema diaprepesi	GCA_013436035.1	Bacteria	12316	Enterococcus wangshanyuanii
Steinernema diaprepesi	GCA_013436035.1	Bacteria	12306	Arcticibacter tournemirensis
Chrysosporium queenslandicum	GCA_001430955.1	Bacteria	12303	Bradyrhizobium valentinum
Caenorhabditis elegans	GCA_001483305.2	Bacteria	12280	Brucella oryzae
Caenorhabditis nigoni	GCA_001643685.2	Bacteria	12280	Brucella oryzae
Angiostrongylus cantonensis	GCA_009735665.1	Bacteria	12279	Kaistia defluvii
Panagrolaimus superbus	GCA_901766145.1	Bacteria	12261	Escherichia albertii
Caenorhabditis remanei	GCF_000149515.1	Bacteria	12256	Rhodococcus pseudokoreensis
Bursaphelenchus xylophilus	GCA_010367655.1	Bacteria	12247	Sphingobacterium puteale
Baylisascaris ailuri	GCA_022845575.1	Bacteria	12246	Citrobacter sp.
Aphelenchoides besseyi	GCA_029619545.1	Bacteria	12233	Chryseobacterium arthrosphaerae
Diploscapter pachys	GCA_002287525.1	Bacteria	12227	Sphingomonas jeddahensis
Steinernema diaprepesi	GCA_013436035.1	Bacteria	12209	Microbacterium bovistercoris
Steinernema khuongi	GCA_016648015.1	Bacteria	12200	Pedobacter schmidteae
Globodera pallida	GCA_000724045.1	Bacteria	12196	Agrobacterium fabrum
Oscheius sp. MCB	GCA_000934875.1	Bacteria	12194	Providencia rustigianii
Dipylidium caninum	GCA_028456195.1	Bacteria	12188	Candidatus Gemmiger
Trypanosoma congolense IL3000	GCA_000227395.2	Bacteria	12180	Pseudomonas synxantha
Panagrolaimus sp. ES5	GCA_901766855.1	Bacteria	12156	Chryseobacterium candidae
Opisthorchis viverrini	GCA_001990785.1	Bacteria	12146	Limosilactobacillus oris
Hammondia hammondi	GCA_000258005.2	Bacteria	12115	Bradyrhizobium macuxiense
Byssoonygena ceratinophila	GCA_001430925.1	Bacteria	12101	Sphingomonas aracearum
Ditylenchus dipsaci	GCA_029232805.1	Bacteria	12063	Leclercia adecarboxylata
Diploscapter pachys	GCA_002287525.1	Bacteria	12046	Pseudomonas taeanensis
Panagrolaimus sp. ES5	GCA_901766855.1	Bacteria	12041	Epilithonimonas xixisoli
Steinernema khuongi	GCA_016648015.1	Bacteria	12034	Aminobacter ciceronei
Plectus murrayi	GCA_004785735.1	Bacteria	12004	Aquella oligotrophica
Schmidtea mediterranea	GCA_000181075.1	Bacteria	11992	Aeromonas sobria
Hammondia hammondi	GCA_000258005.2	Bacteria	11986	Serratia liquefaciens
Onchocerca volvulus	GCA_000180695.1	Bacteria	11982	Acinetobacter gandensis
Byssoonygena ceratinophila	GCA_001430925.1	Bacteria	11978	Sphingomonas citricola
Plectus murrayi	GCA_004785735.1	Bacteria	11963	Tatlockia sp.
Caenorhabditis elegans	GCA_001483305.2	Bacteria	11946	Brucella cytisi
Caenorhabditis nigoni	GCA_001643685.2	Bacteria	11946	Brucella cytisi
Steinernema diaprepesi	GCA_013436035.1	Bacteria	11945	Reyranella soli
Steinernema glaseri	GCA_000757755.1	Bacteria	11908	Pseudomonas brassicae
Auanema sp. JU1783	GCA_943334845.2	Bacteria	11903	Brenneria salicis
Amauroascus verrucosus	GCA_001430935.1	Bacteria	11901	Variovorax beijingensis
Necator americanus	GCF_000507365.1	Bacteria	11826	Paraburkholderia heleia
Plectus murrayi	GCA_004785735.1	Bacteria	11769	Flavobacterium geliluteum
Panagrellus redivivus	GCA_000341325.1	Bacteria	11748	Agrobacterium tomkonis
Plectus murrayi	GCA_004785735.1	Bacteria	11746	Flavobacterium sandaracinum
Byssoonygena ceratinophila	GCA_001430925.1	Bacteria	11739	Acidovorax antarcticus
Ditylenchus weischeri	GCA_029231635.1	Bacteria	11734	Sphingobium chungbukense
Diploscapter pachys	GCA_002287525.1	Bacteria	11725	Pseudomonas bharatica
Chrysosporium queenslandicum	GCA_001430955.1	Bacteria	11722	Aquabacterium terrae
Plectus murrayi	GCA_004785735.1	Bacteria	11694	Flavobacterium hibernum
Baylisascaris ailuri	GCA_022845575.1	Bacteria	11668	Enterobacter kobei
Chrysosporium queenslandicum	GCA_001430955.1	Bacteria	11666	Xenophilus azovorans
Plectus murrayi	GCA_004785735.1	Bacteria	11650	Paenibacillus eucommiae
Amauroascus verrucosus	GCA_001430935.1	Bacteria	11648	NA
Hyaloperonospora arabidopsidis Emoy2	GCA_000173235.2	Bacteria	11646	Flavobacterium panacis
Amauroascus niger	GCA_001430945.1	Bacteria	11643	Polaromonas sp.
Steinernema diaprepesi	GCA_013436035.1	Bacteria	11636	Chryseobacterium artocarpi
Phytophthora infestans T30-4	GCA_000142945.1	Bacteria	11617	Paenibacillus barengoltzii
Enterobius vermicularis	GCA_900576705.1	Bacteria	11617	Ralstonia insidiosa
Baylisascaris ailuri	GCA_022845575.1	Bacteria	11615	Shigella flexneri
Caenorhabditis angaria	GCA_000165025.1	Bacteria	11590	Microbacterium resistens
Baylisascaris ailuri	GCA_022845575.1	Bacteria	11577	Enterococcus durans
Acanthamoeba mauritaniensis	GCA_000826465.1	Bacteria	11552	NA
Bursaphelenchus xylophilus	GCA_010367655.1	Bacteria	11508	Sphingomonas kyeonggiensis
Baylisascaris ailuri	GCA_022845575.1	Bacteria	11478	Acinetobacter guerrae
Angiostrongylus cantonensis	GCA_009735665.1	Bacteria	11470	Sphingomonas insulae
Steinernema scapterisci	GCA_000757745.1	Bacteria	11468	Xenorhabdus indica
Angiostrongylus cantonensis	GCA_009735665.1	Bacteria	11466	Sphingomonas yabuuchiae
Schmidtea mediterranea	GCA_000181075.1	Bacteria	11460	Chryseobacterium culicis
Baylisascaris ailuri	GCA_022845575.1	Bacteria	11436	Acinetobacter baumannii
Steinernema diaprepesi	GCA_013436035.1	Bacteria	11340	Enterococcus faecalis
Pristionchus pacificus	GCA_918442795.1	Bacteria	11325	Escherichia fergusonii
Bursaphelenchus xylophilus	GCA_010367655.1	Bacteria	11314	Sphingomonas leidyi
Dipylidium caninum	GCA_028455885.1	Bacteria	11309	Helicobacter bilis
Chrysosporium queenslandicum	GCA_001430955.1	Bacteria	11285	NA
Ditylenchus destructor	GCA_022814885.1	Bacteria	11249	Paraburkholderia fynbosensis
Heterorhabditis indica	GCA_020740425.2	Bacteria	11235	Stenotrophomonas pictorum
Hammondia hammondi	GCA_000258005.2	Bacteria	11204	Serratia sp.
Ditylenchus destructor	GCA_022814895.1	Bacteria	11198	Microbacterium algeriense
Diploscapter pachys	GCA_002287525.1	Bacteria	11190	Cupriavidus gilardii
Diploscapter pachys	GCA_002287525.1	Bacteria	11173	Sphingomonas guangdongensis
Plectus murrayi	GCA_004785735.1	Bacteria	11150	Flavobacterium sufflavum
Steinernema scapterisci	GCA_000757745.1	Bacteria	11146	Providencia sneebia
Ditylenchus destructor	GCA_022814895.1	Bacteria	11127	Paucibacter aquatile
Baylisascaris ailuri	GCA_022845575.1	Bacteria	11117	Rahnella sp.
Acanthamoeba palestinensis	GCA_000826325.1	Bacteria	11107	Rhizobium sp.
Amauroascus verrucosus	GCA_001430935.1	Bacteria	11104	Variovorax soli
Ditylenchus dipsaci	GCA_029233205.1	Bacteria	11096	Phyllobacterium calauticae
Angiostrongylus cantonensis	GCA_009735665.1	Bacteria	11086	Bradyrhizobium liaoningense
Chrysosporium queenslandicum	GCA_001430955.1	Bacteria	11085	Sphingomonas koreensis
Brugia timori	GCA_900618025.1	Bacteria	11076	Pseudacidovorax sp.
Angiostrongylus cantonensis	GCA_009735665.1	Bacteria	11067	Shinella yambaruensis
Enterobius vermicularis	GCA_900576705.1	Bacteria	11067	Escherichia sp.
Baylisascaris ailuri	GCA_022845575.1	Bacteria	11060	Acinetobacter venetianus
Byssoonygena ceratinophila	GCA_001430925.1	Bacteria	11055	Rubrivivax sp.
Ditylenchus destructor	GCA_022814895.1	Bacteria	11011	Aquincola tertiaricarbonis
Steinernema khuongi	GCA_016648015.1	Bacteria	11007	Pedobacter chinensis
Ditylenchus destructor	GCA_022814895.1	Bacteria	11002	Pseudorhodoferax aquiterrae
Bursaphelenchus xylophilus	GCA_010367685.1	Bacteria	10995	Paradevosia shaoguanensis
Bursaphelenchus xylophilus	GCA_010367655.1	Bacteria	10977	Sphingomonas zeae
Schmidtea mediterranea	GCA_000181075.1	Bacteria	10966	Nitrosomonas ureae
Dipylidium caninum	GCA_028455885.1	Bacteria	10964	Fusobacterium perfoetens
Caenorhabditis angaria	GCA_000165025.1	Bacteria	10938	Microbacterium esteraromaticum
Aphelenchoides besseyi	GCA_029619545.1	Bacteria	10934	Rhodopseudomonas boonkerdii
Chrysosporium queenslandicum	GCA_001430955.1	Bacteria	10900	Rubrivivax sp.
Protopolystoma xenopodis	GCA_900617795.1	Bacteria	10894	NA
Plectus murrayi	GCA_004785735.1	Bacteria	10886	Flavobacterium psychrolimnae
Steinernema diaprepesi	GCA_013436035.1	Bacteria	10864	Variovorax guangxiensis
Steinernema glaseri	GCA_000757755.1	Bacteria	10862	Polaromonas jejuensis
Heterorhabditis indica	GCA_020740425.2	Bacteria	10861	Pseudomonas gingeri
Chrysosporium queenslandicum	GCA_001430955.1	Bacteria	10846	Variovorax soli
Diploscapter pachys	GCA_002287525.1	Bacteria	10845	Pseudomonas urethralis
Baylisascaris schroederi	GCA_006503575.1	Bacteria	10831	Ligilactobacillus murinus
Meloidogyne hapla	GCA_000172435.1	Bacteria	10824	Roseateles aquatilis
Steinernema diaprepesi	GCA_013436035.1	Bacteria	10808	Clostridium indicum
Schmidtea mediterranea	GCA_000572305.1	Bacteria	10805	Candidatus Brocadia
Ditylenchus destructor	GCA_022814895.1	Bacteria	10805	Delftia tsuruhatensis
Oscheius sp. MCB	GCA_000934875.1	Bacteria	10803	Brevundimonas diminuta
Ditylenchus destructor	GCA_022814895.1	Bacteria	10784	Roseomonas hellenica
Amauroascus verrucosus	GCA_001430935.1	Bacteria	10781	Ideonella sp.
Enterocytozoon bieneusi H348	GCA_000209485.1	Bacteria	10770	Pseudomonas grimontii
Steinernema khuongi	GCA_016648015.1	Bacteria	10758	Alcaligenes pakistanensis
Plectus murrayi	GCA_004785735.1	Bacteria	10734	Xanthomonas sp.
Steinernema monticolum	GCA_000505645.1	Bacteria	10724	Acidovorax wautersii
Schmidtea mediterranea	GCA_000181075.1	Bacteria	10708	Rhodoferax saidenbachensis
Schmidtea mediterranea	GCA_000181075.1	Bacteria	10690	Chryseobacterium gleum
Steinernema monticolum	GCA_000505645.1	Bacteria	10688	Pseudomonas brassicae
Ditylenchus dipsaci	GCA_029233205.1	Bacteria	10687	Phyllobacterium sophorae
Caenorhabditis brenneri	GCA_000143925.2	Bacteria	10686	Paenibacillus polysaccharolyticus
Steinernema diaprepesi	GCA_013436035.1	Bacteria	10666	Pedobacter insulae
Plectus murrayi	GCA_004785735.1	Bacteria	10663	Flavobacterium cupreum
Plectus murrayi	GCA_004785735.1	Bacteria	10663	Legionella maceachernii
Dipylidium caninum	GCA_028455885.1	Bacteria	10659	Fusobacterium hominis
Amauroascus verrucosus	GCA_001430935.1	Bacteria	10656	Sphingomonas folli
Diploscapter pachys	GCA_002287525.1	Bacteria	10656	Pseudomonas muyukensis
Baylisascaris ailuri	GCA_022845575.1	Bacteria	10653	Pseudomonas reidholzensis
Baylisascaris ailuri	GCA_022845575.1	Bacteria	10636	Enterococcus faecalis
Caenorhabditis elegans	GCA_001483305.2	Bacteria	10627	Stenotrophomonas geniculata
Caenorhabditis nigoni	GCA_001643685.2	Bacteria	10627	Stenotrophomonas geniculata
Byssoonygena ceratinophila	GCA_001430925.1	Bacteria	10624	Ramlibacter sp.
Plectus murrayi	GCA_004785735.1	Bacteria	10601	Flavobacterium soyae
Acanthamoeba palestinensis	GCA_000826325.1	Bacteria	10591	NA
Steinernema monticolum	GCA_000505645.1	Bacteria	10584	Microbacterium saperdae
Hyaloperonospora arabidopsidis Emoy2	GCA_000173235.2	Bacteria	10574	Gallionella sp.
Steinernema diaprepesi	GCA_013436035.1	Bacteria	10559	Xenorhabdus nematophila
Baylisascaris ailuri	GCA_022845575.1	Bacteria	10558	Acinetobacter baylyi
Plectus murrayi	GCA_004785735.1	Bacteria	10546	Flavobacterium chungangense
Steinernema monticolum	GCA_000505645.1	Bacteria	10539	Sphingobacterium prati
Chrysosporium queenslandicum	GCA_001430955.1	Bacteria	10539	Cupriavidus yeoncheonensis
Steinernema scapterisci	GCA_000757745.1	Bacteria	10471	Xenorhabdus budapestensis
Baylisascaris ailuri	GCA_022845575.1	Bacteria	10468	Acinetobacter apis
Steinernema diaprepesi	GCA_013436035.1	Bacteria	10463	Enterococcus avium
Steinernema diaprepesi	GCA_013436035.1	Bacteria	10458	Variovorax gossypii
Wuchereria bancrofti	GCA_900622535.1	Bacteria	10431	Pseudomonas hydrolytica
Baylisascaris schroederi	GCA_006503575.1	Bacteria	10414	Weissella thailandensis
Dipylidium caninum	GCA_028455885.1	Bacteria	10407	Campylobacter upsaliensis
Ditylenchus weischeri	GCA_029231635.1	Bacteria	10405	Sphingomonas bisphenolicum
Plectus murrayi	GCA_004785735.1	Bacteria	10402	Cohnella abietis
Phytophthora infestans T30-4	GCA_000142945.1	Bacteria	10399	Saccharibacillus kuerlensis
Brugia timori	GCA_900618025.1	Bacteria	10395	Variovorax ginsengisoli
Ditylenchus weischeri	GCA_029231635.1	Bacteria	10383	Pseudomonas monteilii
Steinernema khuongi	GCA_016648015.1	Bacteria	10358	Sphingobacterium spiritivorum
Chrysosporium queenslandicum	GCA_001430955.1	Bacteria	10351	Curvibacter sp.
Caenorhabditis elegans	GCA_001483305.2	Bacteria	10347	Achromobacter agilis
Caenorhabditis nigoni	GCA_001643685.2	Bacteria	10347	Achromobacter agilis
Plectus murrayi	GCA_004785735.1	Bacteria	10320	Flavobacterium restrictum
Steinernema khuongi	GCA_016648015.1	Bacteria	10309	Pedobacter polaris
Plectus murrayi	GCA_004785735.1	Bacteria	10299	Legionella brunensis
Caenorhabditis angaria	GCA_000165025.1	Bacteria	10264	Leucobacter insecticola
Globodera pallida	GCA_023343765.1	Bacteria	10251	Azohydromonas lata
Trichuris trichiura	GCA_000613005.1	Bacteria	10242	Streptococcus sp.
Steinernema khuongi	GCA_016648015.1	Bacteria	10232	Pedobacter fastidiosus
Amauroascus verrucosus	GCA_001430935.1	Bacteria	10220	Pseudorhodoferax aquiterrae
Angiostrongylus cantonensis	GCA_009735665.1	Bacteria	10204	Methylobacterium tarhaniae
Angiostrongylus cantonensis	GCA_009735665.1	Bacteria	10203	Methylobacterium platani
Steinernema monticolum	GCA_000505645.1	Bacteria	10194	Pseudomonas abietaniphila
Pristionchus pacificus	GCA_918442795.1	Bacteria	10188	Escherichia ruysiae
Sordaria macrospora k-hell	GCA_000182805.2	Bacteria	10182	Sphingomonas aquatilis
Chrysosporium queenslandicum	GCA_001430955.1	Bacteria	10179	Caenimonas koreensis
Amauroascus niger	GCA_001430945.1	Bacteria	10172	Variovorax gossypii
Hyaloperonospora arabidopsidis Emoy2	GCA_000173235.2	Bacteria	10102	Acidovorax facilis
Steinernema khuongi	GCA_016648015.1	Bacteria	10090	Aminobacter anthyllidis
Trichuris suis	GCA_000701025.1	Bacteria	10082	Chlamydia suis
Amauroascus verrucosus	GCA_001430935.1	Bacteria	10077	Noviherbaspirillum sedimenti
Globodera pallida	GCA_000724045.1	Bacteria	10075	Streptomyces cyaneochromogenes
Steinernema diaprepesi	GCA_013436035.1	Bacteria	10072	Pedobacter planticolens
Steinernema khuongi	GCA_016648015.1	Bacteria	10068	Pedobacter insulae
Hyaloperonospora arabidopsidis Emoy2	GCA_000173235.2	Bacteria	10066	Xanthomonas vesicatoria
Toxocara canis	GCA_001680135.1	Bacteria	10062	NA
Baylisascaris ailuri	GCA_022845575.1	Bacteria	10051	Empedobacter sp.
Steinernema feltiae	GCA_007213375.1	Bacteria	10038	Comamonas composti
Caenorhabditis remanei	GCF_000149515.1	Bacteria	10029	Microterricola gilva
Plectus murrayi	GCA_004785735.1	Bacteria	10028	Paenibacillus brevis
Amauroascus niger	GCA_001430945.1	Bacteria	10022	Camelimonas fluminis
Baylisascaris ailuri	GCA_022845575.1	Bacteria	10012	Luxibacter massiliensis
Steinernema diaprepesi	GCA_013436035.1	Bacteria	9981	Paracandidimonas soli
Ditylenchus destructor	GCA_022814895.1	Bacteria	9981	Novosphingobium barchaimii
Romanomermis culicivorax	GCA_001039655.1	Bacteria	9980	NA
Caenorhabditis elegans	GCA_001483305.2	Bacteria	9979	Brucella tritici
Caenorhabditis nigoni	GCA_001643685.2	Bacteria	9979	Brucella tritici
Steinernema khuongi	GCA_016648015.1	Bacteria	9978	Pseudopedobacter saltans
Steinernema khuongi	GCA_016648015.1	Bacteria	9967	Flavobacterium quisquiliarum
Steinernema diaprepesi	GCA_013436035.1	Bacteria	9952	Enterococcus gallinarum
Caenorhabditis elegans	GCA_001483305.2	Bacteria	9926	[Ochrobactrum] soli
Caenorhabditis nigoni	GCA_001643685.2	Bacteria	9926	[Ochrobactrum] soli
Panagrolaimus superbus	GCA_901766145.1	Bacteria	9918	Paenibacillus xylanivorans
Rhabditida sp. S2 005 001R2	GCA_004026265.1	Bacteria	9904	Acinetobacter baumannii
Steinernema monticolum	GCA_000505645.1	Bacteria	9901	Diaphorobacter caeni
Amauroascus niger	GCA_001430945.1	Bacteria	9891	Curvibacter sp.
Onchocerca volvulus	GCA_000180695.1	Bacteria	9888	Acinetobacter modestus
Amauroascus verrucosus	GCA_001430935.1	Bacteria	9887	Bradyrhizobium lablabi
Angiostrongylus cantonensis	GCA_009735665.1	Bacteria	9885	Breoghania corrubedonensis
Steinernema diaprepesi	GCA_013436035.1	Bacteria	9885	Nubsella zeaxanthinifaciens
Plectus murrayi	GCA_004785735.1	Bacteria	9881	Flavobacterium ajazii
Plectus murrayi	GCA_004785735.1	Bacteria	9853	Flavobacterium crocinum
Epichloe glyceriae E277	GCA_000225285.2	Bacteria	9847	Paenibacillus contaminans
Plectus murrayi	GCA_004785735.1	Bacteria	9838	Flavobacterium aquidurense
Amauroascus verrucosus	GCA_001430935.1	Bacteria	9834	Methyloversatilis sp.
Oscheius sp. MCB	GCA_000934875.1	Bacteria	9828	Klebsiella sp.
Wuchereria bancrofti	GCA_001555675.1	Bacteria	9819	Citrobacter telavivensis
Amauroascus niger	GCA_001430945.1	Bacteria	9810	NA
Dipylidium caninum	GCA_028456195.1	Bacteria	9797	Phocaeicola coprocola
Steinernema scapterisci	GCA_000757745.1	Bacteria	9782	Xenorhabdus cabanillasii
Steinernema glaseri	GCA_000757755.1	Bacteria	9772	Chitinasiproducens palmae
Baylisascaris ailuri	GCA_022845575.1	Bacteria	9766	Bacteroides finegoldii
Plectus murrayi	GCA_004785735.1	Bacteria	9756	Methylophilus rhizosphaerae
Plectus murrayi	GCA_004785735.1	Bacteria	9728	Paenibacillus nanensis
Hammondia hammondi	GCA_000258005.2	Bacteria	9672	Bradyrhizobium cytisi
Chrysosporium queenslandicum	GCA_001430955.1	Bacteria	9665	Sphingomonas yabuuchiae
Chrysosporium queenslandicum	GCA_001430955.1	Bacteria	9659	Methylibium sp.
Amauroascus niger	GCA_001430945.1	Bacteria	9655	Acidovorax sp.
Plectus murrayi	GCA_004785735.1	Bacteria	9653	Flavobacterium petrolei
Steinernema feltiae	GCA_007213375.1	Bacteria	9638	Acinetobacter ursingii
Schmidtea mediterranea	GCA_000572305.1	Bacteria	9637	NA
Plectus murrayi	GCA_004785735.1	Bacteria	9631	Larkinella insperata
Caenorhabditis brenneri	GCA_000143925.2	Bacteria	9629	Paenibacillus xylanilyticus
Byssoonygena ceratinophila	GCA_001430925.1	Bacteria	9617	Niallia circulans
Diploscapter pachys	GCA_002287525.1	Bacteria	9611	Stenotrophomonas cyclobalanopsidis
Toxascaris leonina	GCA_022844705.1	Bacteria	9610	Malacoplasma penetrans
Steinernema feltiae	GCA_000757705.1	Bacteria	9603	Pseudomonas azotoformans
Caenorhabditis angaria	GCA_000165025.1	Bacteria	9601	Microbacterium bovistercoris
Heterorhabditis indica	GCA_020740425.2	Bacteria	9600	Brucella tritici
Toxascaris leonina	GCA_022844705.1	Bacteria	9600	Enterococcus faecalis
Angiostrongylus cantonensis	GCA_009735665.1	Bacteria	9596	Afipia birgiae
Amauroascus niger	GCA_001430945.1	Bacteria	9564	Mesorhizobium composti
Dipylidium caninum	GCA_028455885.1	Bacteria	9541	Helicobacter cholecystus
Steinernema scapterisci	GCA_000757745.1	Bacteria	9540	Delftia acidovorans
Heterorhabditis bacteriophora	GCA_000223415.1	Bacteria	9523	Stenotrophomonas sp.
Wuchereria bancrofti	GCA_000180755.1	Bacteria	9513	Acinetobacter ihumii
Diploscapter pachys	GCA_002287525.1	Bacteria	9488	Sphingomonas adhaesiva
Steinernema monticolum	GCA_000505645.1	Bacteria	9478	Acidovorax sp.
Plectus murrayi	GCA_004785735.1	Bacteria	9476	Flavobacterium resistens
Gyrodactylus salaris	GCA_000715275.1	Bacteria	9466	Comamonas suwonensis
Oscheius sp. TEL-2014	GCA_001630785.1	Bacteria	9435	Brucella pseudogrignonensis
Amauroascus verrucosus	GCA_001430935.1	Bacteria	9432	Polaromonas naphthalenivorans
Hoplolaimus galeatus	GCA_016432905.1	Bacteria	9411	Pseudomonas sp.
Panagrolaimus superbus	GCA_901766145.1	Bacteria	9398	Brucella daejeonensis
Steinernema diaprepesi	GCA_013436035.1	Bacteria	9386	Vineibacter terrae
Steinernema glaseri	GCA_000757755.1	Bacteria	9357	Variovorax soli
Onchocerca flexuosa	GCA_900618345.1	Bacteria	9351	Rhizobium oryzihabitans
Steinernema monticolum	GCA_000505645.1	Bacteria	9333	Pseudomonas sessilinigenes
Toxascaris leonina	GCA_022844705.1	Bacteria	9298	Facklamia lactis
Diploscapter pachys	GCA_002287525.1	Bacteria	9292	Sphingomonas dokdonensis
Diploscapter pachys	GCA_002287525.1	Bacteria	9282	Sphingomonas corticis
Hyaloperonospora arabidopsidis Emoy2	GCA_000173235.2	Bacteria	9262	Nevskia sp.
Byssoonygena ceratinophila	GCA_001430925.1	Bacteria	9259	Variovorax soli
Byssoonygena ceratinophila	GCA_001430925.1	Bacteria	9255	Noviherbaspirillum sedimenti
Plectus murrayi	GCA_004785735.1	Bacteria	9228	Flavobacterium micromati
Schmidtea mediterranea	GCA_000181075.1	Bacteria	9221	Aeromonas salmonicida
Amauroascus verrucosus	GCA_001430935.1	Bacteria	9210	Sphingomonas solaris
Caenorhabditis remanei	GCF_000149515.1	Bacteria	9184	Acinetobacter septicus
Chrysosporium queenslandicum	GCA_001430955.1	Bacteria	9173	Sphingomonas ginsenosidimutans
Schmidtea mediterranea	GCA_000181075.1	Bacteria	9164	Aeromonas australiensis
Globodera pallida	GCA_000724045.1	Bacteria	9157	Dyadobacter jiangsuensis
Baylisascaris ailuri	GCA_022845575.1	Bacteria	9154	Enterobacter quasimori
Steinernema monticolum	GCA_000505645.1	Bacteria	9137	Pedobacter borealis
Diploscapter pachys	GCA_002287525.1	Bacteria	9135	Pseudomonas promysalinigenes
Diploscapter pachys	GCA_002287525.1	Bacteria	9120	Sphingomonas ginsenosidimutans
Plectus murrayi	GCA_004785735.1	Bacteria	9116	Flavobacterium fluviale
Amauroascus niger	GCA_001430945.1	Bacteria	9112	Ramlibacter sp.
Amauroascus niger	GCA_001430945.1	Bacteria	9103	Comamonas sp.
Steinernema diaprepesi	GCA_013436035.1	Bacteria	9086	Empedobacter tilapiae
Byssoonygena ceratinophila	GCA_001430925.1	Bacteria	9074	Xylophilus sp.
Steinernema khuongi	GCA_016648015.1	Bacteria	9074	Pedobacter caeni
Wuchereria bancrofti	GCA_001555675.1	Bacteria	9064	Escherichia sp.
Byssoonygena ceratinophila	GCA_001430925.1	Bacteria	9049	Sphingomonas lenta
Halicephalobus mephisto	GCA_009193035.1	Bacteria	9048	Brucella cytisi
Chrysosporium queenslandicum	GCA_001430955.1	Bacteria	9047	Sphingomonas jinjuensis
Angiostrongylus cantonensis	GCA_009735665.1	Bacteria	9041	Candidatus Sphingomonas
Baylisascaris ailuri	GCA_022845575.1	Bacteria	9031	Exiguobacterium sibiricum
Anisakis simplex	GCA_900576815.1	Bacteria	9017	Castellaniella defragrans
Onchocerca volvulus	GCA_000180695.1	Bacteria	9009	Serratia oryzae
Dipylidium caninum	GCA_028455885.1	Bacteria	9007	Streptococcus sp.
Amauroascus verrucosus	GCA_001430935.1	Bacteria	8984	Xanthobacter dioxanivorans
Acanthamoeba rhysodes	GCA_000826385.1	Bacteria	8977	NA
Caenorhabditis remanei	GCF_000149515.1	Bacteria	8965	Acinetobacter piscicola
Ditylenchus destructor	GCA_022814895.1	Bacteria	8962	Microbacterium saperdae
Plectus murrayi	GCA_004785735.1	Bacteria	8953	Flavobacterium araucananum
Caenorhabditis remanei	GCF_000149515.1	Bacteria	8944	Acinetobacter parvus
Onchocerca volvulus	GCA_000180695.1	Bacteria	8943	Acinetobacter beijerinckii
Amauroascus niger	GCA_001430945.1	Bacteria	8920	Xenophilus azovorans
Amauroascus verrucosus	GCA_001430935.1	Bacteria	8913	Acidovorax wautersii
Hyaloperonospora arabidopsidis Emoy2	GCA_000173235.2	Bacteria	8910	Xanthomonas pisi
Baylisascaris ailuri	GCA_022845575.1	Bacteria	8904	Blautia sp.
Steinernema monticolum	GCA_000505645.1	Bacteria	8899	Pseudomonas aegrilactucae
Amauroascus verrucosus	GCA_001430935.1	Bacteria	8894	Rhizobacter gummiphilus
Baylisascaris ailuri	GCA_022845575.1	Bacteria	8880	Clostridium sp.
Steinernema diaprepesi	GCA_013436035.1	Bacteria	8873	Microbacterium sp.
Baylisascaris ailuri	GCA_022845575.1	Bacteria	8869	Acinetobacter baretiae
Caenorhabditis elegans	GCA_001483305.2	Bacteria	8857	Achromobacter insolitus
Caenorhabditis nigoni	GCA_001643685.2	Bacteria	8857	Achromobacter insolitus
Baylisascaris ailuri	GCA_022845575.1	Bacteria	8854	Rouxiella silvae
Fasciola hepatica	GCA_000824725.2	Bacteria	8831	Bradyrhizobium denitrificans
Fasciola hepatica	GCA_000947175.1	Bacteria	8831	Bradyrhizobium denitrificans
Fasciola hepatica	GCA_900302435.1	Bacteria	8831	Bradyrhizobium denitrificans
Caenorhabditis elegans	GCA_018136875.1	Bacteria	8819	Paenibacillus illinoisensis
Baylisascaris ailuri	GCA_022845575.1	Bacteria	8819	Achromobacter xylosoxidans
Ditylenchus dipsaci	GCA_029233205.1	Bacteria	8796	Neorhizobium sp.
Baylisascaris ailuri	GCA_022845575.1	Bacteria	8793	Veillonella sp.
Amauroascus niger	GCA_001430945.1	Bacteria	8775	Methylibium sp.
Toxascaris leonina	GCA_022844705.1	Bacteria	8772	Chengkuizengella sediminis
Chromera velia CCMP2878	GCA_018398765.1	Bacteria	8763	Algiphilus aromaticivorans
Onchocerca volvulus	GCA_000180695.1	Bacteria	8760	Candidatus Sulfopaludibacter
Baylisascaris ailuri	GCA_022845575.1	Bacteria	8723	Kurthia massiliensis
Anisakis simplex	GCA_900576815.1	Bacteria	8722	Citrobacter freundii
Plectus murrayi	GCA_004785735.1	Bacteria	8721	Flavobacterium xinjiangense
Heterorhabditis bacteriophora	GCA_000223415.1	Bacteria	8714	Stenotrophomonas tumulicola
Heterodera carotae	GCA_024500135.1	Bacteria	8714	Bradyrhizobium zhanjiangense
Steinernema feltiae	GCA_000757705.1	Bacteria	8711	Pseudomonas tritici
Toxascaris leonina	GCA_022844705.1	Bacteria	8710	Streptococcus pseudopneumoniae
Baylisascaris ailuri	GCA_022845575.1	Bacteria	8706	Holdemanella porci
Caenorhabditis angaria	GCA_000165025.1	Bacteria	8699	Agromyces protaetiae
Phytophthora infestans T30-4	GCA_000142945.1	Bacteria	8693	Paenibacillus selenitireducens
Acanthamoeba palestinensis	GCA_000826325.1	Bacteria	8680	Mesorhizobium soli
Steinernema monticolum	GCA_000505645.1	Bacteria	8679	Stenotrophomonas cyclobalanopsidis
Baylisascaris ailuri	GCA_022845575.1	Bacteria	8676	Vagococcus elongatus
Pristionchus pacificus	GCA_918442805.1	Bacteria	8674	Escherichia coli
Caenorhabditis remanei	GCF_000149515.1	Bacteria	8665	Tessaracoccus massiliensis
Baylisascaris ailuri	GCA_022845575.1	Bacteria	8660	Enterococcus saigonensis
Caenorhabditis elegans	GCA_001483305.2	Bacteria	8657	Chryseobacterium aquaticum
Caenorhabditis nigoni	GCA_001643685.2	Bacteria	8657	Chryseobacterium aquaticum
Baylisascaris ailuri	GCA_022845575.1	Bacteria	8634	Megamonas rupellensis
Plectus murrayi	GCA_004785735.1	Bacteria	8609	Paenibacillus arenilitoris
Onchocerca volvulus	GCA_000180695.1	Bacteria	8606	Acinetobacter portensis
Globodera pallida	GCA_000724045.1	Bacteria	8598	Dyadobacter fermentans
Brugia timori	GCA_900618025.1	Bacteria	8586	Variovorax soli
Bursaphelenchus xylophilus	GCA_022702815.1	Bacteria	8550	Rhizobium vallis
Caenorhabditis angaria	GCA_000165025.1	Bacteria	8537	Pseudoclavibacter chungangensis
Chrysosporium queenslandicum	GCA_001430955.1	Bacteria	8533	Quisquiliibacterium transsilvanicum
Meloidogyne floridensis	GCA_000751915.1	Bacteria	8525	Novosphingobium aerophilum
Dipylidium caninum	GCA_028455885.1	Bacteria	8512	Ligilactobacillus apodemi
Ditylenchus weischeri	GCA_029231635.1	Bacteria	8509	Sphingomonas turrisvirgatae
Caenorhabditis remanei	GCF_000149515.1	Bacteria	8505	Agromyces cerinus
Chrysosporium queenslandicum	GCA_001430955.1	Bacteria	8500	Schlegelella koreensis
Hyaloperonospora arabidopsidis Emoy2	GCA_000173235.2	Bacteria	8497	Methylobacillus gramineus
Dipylidium caninum	GCA_028455885.1	Bacteria	8491	Fusobacterium necrogenes
Oscheius sp. MCB	GCA_000934875.1	Bacteria	8489	Stenotrophomonas geniculata
Amauroascus verrucosus	GCA_001430935.1	Bacteria	8484	Sphingomonas xinjiangensis
Onchocerca volvulus	GCA_000180695.1	Bacteria	8482	Acinetobacter pullicarnis
Ditylenchus weischeri	GCA_029231635.1	Bacteria	8479	Pedobacter mucosus
Caenorhabditis elegans	GCA_001483305.2	Bacteria	8470	Achromobacter xylosoxidans
Caenorhabditis nigoni	GCA_001643685.2	Bacteria	8470	Achromobacter xylosoxidans
Baylisascaris ailuri	GCA_022845575.1	Bacteria	8470	Yersinia frederiksenii
Steinernema monticolum	GCA_000505645.1	Bacteria	8463	Microbacterium liquefaciens
Ditylenchus weischeri	GCA_029231655.1	Bacteria	8455	Sphingomonas hengshuiensis
Steinernema khuongi	GCA_016648015.1	Bacteria	8452	Pedobacter jeongneungensis
Caenorhabditis remanei	GCF_000149515.1	Bacteria	8438	Janibacter alkaliphilus
Plectus murrayi	GCA_004785735.1	Bacteria	8433	Paenibacillus mendelii
Plectus murrayi	GCA_004785735.1	Bacteria	8407	Sphingobacterium siyangense
Baylisascaris ailuri	GCA_022845575.1	Bacteria	8402	Acinetobacter piscicola
Byssoonygena ceratinophila	GCA_001430925.1	Bacteria	8401	Rivibacter subsaxonicus
Dipylidium caninum	GCA_028455885.1	Bacteria	8401	Escherichia albertii
Caenorhabditis remanei	GCF_000149515.1	Bacteria	8388	Acinetobacter dispersus
Plectus murrayi	GCA_004785735.1	Bacteria	8381	Flavobacterium frigidimaris
Steinernema diaprepesi	GCA_013436035.1	Bacteria	8375	Bosea thiooxidans
Steinernema diaprepesi	GCA_013436035.1	Bacteria	8371	Sphingobacterium siyangense
Amauroascus niger	GCA_001430945.1	Bacteria	8369	Rubrivivax sp.
Plectus murrayi	GCA_004785735.1	Bacteria	8361	Flavobacterium ustbae
Fasciola hepatica	GCA_900302435.1	Bacteria	8355	Methylorubrum extorquens
Amauroascus niger	GCA_001430945.1	Bacteria	8352	Aquabacterium pictum
Baylisascaris ailuri	GCA_022845575.1	Bacteria	8349	Acinetobacter tandoii
Baylisascaris ailuri	GCA_022845575.1	Bacteria	8346	Wansuia hejianensis
Plectus murrayi	GCA_004785735.1	Bacteria	8341	Flavobacterium ranwuense
Baylisascaris ailuri	GCA_022845575.1	Bacteria	8309	Acinetobacter kookii
Baylisascaris ailuri	GCA_022845575.1	Bacteria	8304	Acinetobacter stercoris
Panagrolaimus superbus	GCA_901766145.1	Bacteria	8303	Stenotrophomonas sp.
Plectus murrayi	GCA_004785735.1	Bacteria	8301	Flavobacterium sinopsychrotolerans
Baylisascaris ailuri	GCA_022845575.1	Bacteria	8296	Gemmobacter aquarius
Byssoonygena ceratinophila	GCA_001430925.1	Bacteria	8293	Pseudorhodoferax aquiterrae
Amauroascus verrucosus	GCA_001430935.1	Bacteria	8292	Azohydromonas australica
Steinernema monticolum	GCA_000505645.1	Bacteria	8290	Stenotrophomonas indicatrix
Onchocerca volvulus	GCA_000180695.1	Bacteria	8287	Chitinophaga oryziterrae
Caenorhabditis elegans	GCA_001483305.2	Bacteria	8283	Rhizobium croatiense
Caenorhabditis nigoni	GCA_001643685.2	Bacteria	8283	Rhizobium croatiense
Baylisascaris ailuri	GCA_022845575.1	Bacteria	8283	Faecalimonas sp.
Baylisascaris ailuri	GCA_022845575.1	Bacteria	8282	Clostridium gallinarum
Toxascaris leonina	GCA_022844705.1	Bacteria	8275	Mycoplasmoides gallisepticum
Amauroascus niger	GCA_001430945.1	Bacteria	8274	Hydrogenophaga crocea
Steinernema monticolum	GCA_000505645.1	Bacteria	8266	Pseudomonas bharatica
Diploscapter pachys	GCA_002287525.1	Bacteria	8262	Pseudomonas asgharzadehiana
Steinernema khuongi	GCA_016648015.1	Bacteria	8260	Elizabethkingia anophelis
Amauroascus niger	GCA_001430945.1	Bacteria	8259	Bordetella ansorpii
Diploscapter pachys	GCA_002287525.1	Bacteria	8258	Stenotrophomonas indicatrix
Parastrongyloides trichosuri	GCA_000941615.1	Bacteria	8247	Devosia ginsengisoli
Steinernema monticolum	GCA_000505645.1	Bacteria	8246	Microbacterium foliorum
Ancylostoma ceylanicum	GCA_000402015.1	Bacteria	8205	Pustulibacterium marinum
Onchocerca ochengi	GCA_000950515.2	Bacteria	8190	Hathewaya histolytica
Strongylus vulgaris	GCA_900624965.1	Bacteria	8187	NA
Wuchereria bancrofti	GCA_900622535.1	Bacteria	8186	Pusillimonas minor
Baylisascaris ailuri	GCA_022845575.1	Bacteria	8185	Acinetobacter towneri
Steinernema scapterisci	GCA_000757745.1	Bacteria	8177	Providencia heimbachae
Caenorhabditis remanei	GCF_000149515.1	Bacteria	8158	Leucobacter tardus
Steinernema khuongi	GCA_016648015.1	Bacteria	8156	Flavobacterium lindanitolerans
Steinernema feltiae	GCA_000757705.1	Bacteria	8154	Pseudomonas grimontii
Benedenia humboldti	GCA_016432935.1	Bacteria	8146	Mesomycoplasma collis
Strongyloides venezuelensis	GCA_001028725.1	Bacteria	8136	Salmonella enterica
Anisakis simplex	GCA_900576815.1	Bacteria	8125	Staphylococcus aureus
Chrysosporium queenslandicum	GCA_001430955.1	Bacteria	8111	Camelimonas fluminis
Parastrongyloides trichosuri	GCA_000941615.1	Bacteria	8105	Pedobacter frigiditerrae
Baylisascaris ailuri	GCA_022845575.1	Bacteria	8100	Aerococcus urinaeequi
Ditylenchus dipsaci	GCA_029233205.1	Bacteria	8096	Phyllobacterium pellucidum
Steinernema diaprepesi	GCA_013436035.1	Bacteria	8088	Rhodoflexus caldus
Plectus murrayi	GCA_004785735.1	Bacteria	8084	Flavobacterium palustre
Necator americanus	GCF_000507365.1	Bacteria	8071	Acinetobacter gerneri
Hammondia hammondi	GCA_000258005.2	Bacteria	8036	Bradyrhizobium cosmicum
Steinernema feltiae	GCA_007213375.1	Bacteria	8036	Serratia marcescens
Ditylenchus dipsaci	GCA_029232805.1	Bacteria	8022	Pseudomonas lactis
Diploscapter pachys	GCA_002287525.1	Bacteria	8021	Pseudomonas silesiensis
Schmidtea mediterranea	GCA_000181075.1	Bacteria	8018	Rhodoferax bucti
Parastrongyloides trichosuri	GCA_000941615.1	Bacteria	8000	Rhizobium laguerreae
Steinernema khuongi	GCA_016648015.1	Bacteria	8000	Pedobacter roseus
Amauroascus niger	GCA_001430945.1	Bacteria	7991	Aquabacterium terrae
Plectus murrayi	GCA_004785735.1	Bacteria	7990	Spirosoma fluviale
Hammondia hammondi	GCA_000258005.2	Bacteria	7977	Nitrobacter sp.
Ditylenchus weischeri	GCA_029231635.1	Bacteria	7977	Pseudomonas baetica
Globodera pallida	GCA_000724045.1	Bacteria	7963	Stenotrophomonas bentonitica
Steinernema diaprepesi	GCA_013436035.1	Bacteria	7961	Serratia rubidaea
Amauroascus verrucosus	GCA_001430935.1	Bacteria	7959	Sphingomonas desiccabilis
Schistosoma japonicum	GCA_006368765.1	Bacteria	7955	Sphingomonas paucimobilis
Heterorhabditis indica	GCA_020740425.2	Bacteria	7955	Photorhabdus cinerea
Chrysosporium queenslandicum	GCA_001430955.1	Bacteria	7948	Sphingomonas guangdongensis
Caenorhabditis remanei	GCF_000149515.1	Bacteria	7936	Acinetobacter bereziniae
Plectus murrayi	GCA_004785735.1	Bacteria	7920	Paenibacillus endophyticus
Byssoonygena ceratinophila	GCA_001430925.1	Bacteria	7919	Sphingomonas hominis
Amauroascus verrucosus	GCA_001430935.1	Bacteria	7901	Xylophilus rhododendri
Allodiplogaster sudhausi	GCA_014805415.1	Bacteria	7889	Serratia marcescens
Onchocerca volvulus	GCA_000180695.1	Bacteria	7885	Acinetobacter bouvetii
Necator americanus	GCF_000507365.1	Bacteria	7876	Trinickia dabaoshanensis
Strongylus vulgaris	GCA_900624965.1	Bacteria	7875	Escherichia coli
Plectus murrayi	GCA_004785735.1	Bacteria	7865	Leptospira venezuelensis
Chrysosporium queenslandicum	GCA_001430955.1	Bacteria	7843	Variovorax beijingensis
Brugia pahangi	GCA_900618355.1	Bacteria	7835	Wolbachia endosymbiont
Steinernema diaprepesi	GCA_013436035.1	Bacteria	7829	Enhydrobacter aerosaccus
Steinernema diaprepesi	GCA_013436035.1	Bacteria	7827	Adhaeribacter pallidiroseus
Heterorhabditis indica	GCA_020740425.2	Bacteria	7821	Epilithonimonas hominis
Steinernema diaprepesi	GCA_013436035.1	Bacteria	7817	Sphingobacterium thalpophilum
Plectus murrayi	GCA_004785735.1	Bacteria	7814	Lacibacter cauensis
Baylisascaris ailuri	GCA_022845575.1	Bacteria	7809	Candidatus Mediterraneibacter
Diploscapter pachys	GCA_002287525.1	Bacteria	7808	Pseudomonas xantholysinigenes
Baylisascaris ailuri	GCA_022845575.1	Bacteria	7801	Anaerocolumna cellulosilytica
Plectus murrayi	GCA_004785735.1	Bacteria	7800	Rhizorhabdus dicambivorans
Caenorhabditis angaria	GCA_000165025.1	Bacteria	7797	Microbacterium mangrovi
Steinernema monticolum	GCA_000505645.1	Bacteria	7788	Microbacterium kitamiense
Chrysosporium queenslandicum	GCA_001430955.1	Bacteria	7776	Hydrogenophaga crocea
Amauroascus niger	GCA_001430945.1	Bacteria	7769	Pseudacidovorax intermedius
Plectus murrayi	GCA_004785735.1	Bacteria	7768	Flavobacterium fluviatile
Amauroascus verrucosus	GCA_001430935.1	Bacteria	7762	Sphingomonas jeddahensis
Caenorhabditis remanei	GCF_000149515.1	Bacteria	7761	Acinetobacter ursingii
Enterocytozoon bieneusi H348	GCA_000209485.1	Bacteria	7760	Pseudomonas lactucae
Trypanosoma congolense IL3000	GCA_000227395.2	Bacteria	7755	Pseudomonas paralactis
Plectus murrayi	GCA_004785735.1	Bacteria	7743	Paenibacillus daejeonensis
Chrysosporium queenslandicum	GCA_001430955.1	Bacteria	7732	Rhodoferax koreense
Ditylenchus destructor	GCA_022814895.1	Bacteria	7730	Brucella rhizosphaerae
Chrysosporium queenslandicum	GCA_001430955.1	Bacteria	7724	Hydrogenophaga borbori
Anisakis simplex	GCA_900576815.1	Bacteria	7724	Salmonella enterica
Baylisascaris ailuri	GCA_022845575.1	Bacteria	7722	Faecalicatena faecalis
Byssoonygena ceratinophila	GCA_001430925.1	Bacteria	7708	Pseudorhodoferax soli
Brugia timori	GCA_900618025.1	Bacteria	7696	Acidovorax sp.
Amauroascus niger	GCA_001430945.1	Bacteria	7685	Terrihabitans soli
Amauroascus niger	GCA_001430945.1	Bacteria	7683	Bradyrhizobium valentinum
Amauroascus verrucosus	GCA_001430935.1	Bacteria	7682	Piscinibacter defluvii
Plectus murrayi	GCA_004785735.1	Bacteria	7682	Flavobacterium rhamnosiphilum
Steinernema diaprepesi	GCA_013436035.1	Bacteria	7674	Pedobacter fastidiosus
Madathamugadia hiepei	GCA_013365335.1	Bacteria	7667	Flavobacterium sp.
Steinernema diaprepesi	GCA_013436035.1	Bacteria	7661	Ferruginibacter sp.
Steinernema monticolum	GCA_000505645.1	Bacteria	7658	Comamonas terrigena
Parastrongyloides trichosuri	GCA_000941615.1	Bacteria	7652	Pseudochrobactrum algeriensis
Hammondia hammondi	GCA_000258005.2	Bacteria	7650	Bosea spartocytisi
Schmidtea mediterranea	GCA_000181075.1	Bacteria	7637	Chryseobacterium sp.
Steinernema monticolum	GCA_000505645.1	Bacteria	7637	Achromobacter agilis
Baylisascaris ailuri	GCA_022845575.1	Bacteria	7637	Erysipelatoclostridium ramosum
Halicephalobus mephisto	GCA_009193035.1	Bacteria	7635	Brucella tritici
Baylisascaris ailuri	GCA_022845575.1	Bacteria	7618	Acinetobacter nosocomialis
Panagrolaimus sp. PS1579	GCA_901779485.1	Bacteria	7609	Pseudochrobactrum asaccharolyticum
Pristionchus pacificus	GCA_918442835.1	Bacteria	7609	Escherichia albertii
Angiostrongylus cantonensis	GCA_009735665.1	Bacteria	7606	Methylobacterium persicinum
Panagrolaimus superbus	GCA_901766145.1	Bacteria	7582	Paenochrobactrum gallinarii
Amauroascus verrucosus	GCA_001430935.1	Bacteria	7574	Acidovorax sp.
Steinernema diaprepesi	GCA_013436035.1	Bacteria	7570	Sphingobacterium athyrii
Plectus murrayi	GCA_004785735.1	Bacteria	7565	Flavobacterium ginsenosidimutans
Steinernema diaprepesi	GCA_013436035.1	Bacteria	7554	Pedobacter schmidteae
Steinernema feltiae	GCA_007213375.1	Bacteria	7546	Pseudomonas vranovensis
Steinernema scapterisci	GCA_000757745.1	Bacteria	7542	Luteimonas aestuarii
Parastrongyloides trichosuri	GCA_000941615.1	Bacteria	7540	Brucella pituitosa
Byssoonygena ceratinophila	GCA_001430925.1	Bacteria	7540	Stenotrophomonas nematodicola
Chrysosporium queenslandicum	GCA_001430955.1	Bacteria	7539	Pseudoduganella albidiflava
Amauroascus niger	GCA_001430945.1	Bacteria	7538	Agrobacterium sp.
Caenorhabditis angaria	GCA_000165025.1	Bacteria	7524	Leucobacter chinensis
Panagrolaimus sp. ES5	GCA_901766855.1	Bacteria	7521	Sphingobacterium prati
Baylisascaris ailuri	GCA_022845575.1	Bacteria	7519	Leuconostoc kimchii
Plectus murrayi	GCA_004785735.1	Bacteria	7511	Flavobacterium chilense
Steinernema feltiae	GCA_007213375.1	Bacteria	7507	Mitsuaria chitosanitabida
Hammondia hammondi	GCA_000258005.2	Bacteria	7487	Bradyrhizobium canariense
Byssoonygena ceratinophila	GCA_001430925.1	Bacteria	7486	Sphingomonas alpina
Diploscapter pachys	GCA_002287525.1	Bacteria	7486	Pseudomonas oligotrophica
Amauroascus verrucosus	GCA_001430935.1	Bacteria	7485	Sphingobium cloacae
Steinernema monticolum	GCA_000505645.1	Bacteria	7473	Pseudomonas saponiphila
Bursaphelenchus xylophilus	GCA_022702815.1	Bacteria	7452	Sinorhizobium fredii
Chrysosporium queenslandicum	GCA_001430955.1	Bacteria	7449	Variovorax boronicumulans
Chrysosporium queenslandicum	GCA_001430955.1	Bacteria	7448	Pseudorhodoferax aquiterrae
Byssoonygena ceratinophila	GCA_001430925.1	Bacteria	7445	Variovorax guangxiensis
Byssoonygena ceratinophila	GCA_001430925.1	Bacteria	7437	Alicycliphilus sp.
Acanthamoeba palestinensis	GCA_000826325.1	Bacteria	7433	Bradyrhizobium rifense
Baylisascaris ailuri	GCA_022845575.1	Bacteria	7422	Lachnoanaerobaculum saburreum
Ditylenchus destructor	GCA_022814885.1	Bacteria	7403	Shinella fusca
Pristionchus pacificus	GCA_918442835.1	Bacteria	7403	Escherichia fergusonii
Oscheius sp. MCB	GCA_000934875.1	Bacteria	7397	Enterobacter hormaechei
Amauroascus niger	GCA_001430945.1	Bacteria	7375	Hydrogenophaga sp.
Caenorhabditis angaria	GCA_000165025.1	Bacteria	7368	Leifsonia naganoensis
Taphrina deformans PYCC 5710	GCA_000312925.2	Bacteria	7359	Staphylococcus epidermidis
Fasciola hepatica	GCA_000824725.2	Bacteria	7351	Methylobacterium symbioticum
Fasciola hepatica	GCA_000947175.1	Bacteria	7351	Methylobacterium symbioticum
Toxascaris leonina	GCA_022844705.1	Bacteria	7350	Mycoplasmopsis cricetuli
Sordaria macrospora k-hell	GCA_000182805.2	Bacteria	7346	Sphingobium xenophagum
Amauroascus verrucosus	GCA_001430935.1	Bacteria	7313	Sphingomonas citricola
Plectus murrayi	GCA_004785735.1	Bacteria	7308	Afipia massiliensis
Caenorhabditis angaria	GCA_000165025.1	Bacteria	7299	Microbacterium murale
Plectus murrayi	GCA_004785735.1	Bacteria	7298	Legionella parisiensis
Ancylostoma ceylanicum	GCA_000402015.1	Bacteria	7297	Epilithonimonas zeae
Steinernema monticolum	GCA_000505645.1	Bacteria	7292	Microbacterium phyllosphaerae
Onchocerca volvulus	GCA_000180695.1	Bacteria	7285	Acinetobacter colistiniresistens
Steinernema khuongi	GCA_016648015.1	Bacteria	7285	Aminobacter carboxidus
Steinernema diaprepesi	GCA_013436035.1	Bacteria	7283	Pedobacter polaris
Baylisascaris ailuri	GCA_022845575.1	Bacteria	7274	Lactobacillus johnsonii
Caenorhabditis angaria	GCA_000165025.1	Bacteria	7270	Leucobacter viscericola
Diploscapter pachys	GCA_002287525.1	Bacteria	7267	Sphingomonas hengshuiensis
Steinernema khuongi	GCA_016648015.1	Bacteria	7265	Flavobacterium degerlachei
Baylisascaris ailuri	GCA_022845575.1	Bacteria	7261	Dickeya undicola
Steinernema diaprepesi	GCA_013436035.1	Bacteria	7253	Pedobacter cryotolerans
Steinernema khuongi	GCA_016648015.1	Bacteria	7226	Pedobacter namyangjuensis
Parastrongyloides trichosuri	GCA_000941615.1	Bacteria	7221	Pedobacter sandarakinus
Heterodera carotae	GCA_024500135.1	Bacteria	7212	Afipia massiliensis
Hammondia hammondi	GCA_000258005.2	Bacteria	7211	Bradyrhizobium stylosanthis
Trichuris trichiura	GCA_000613005.1	Bacteria	7208	Vescimonas coprocola
Steinernema feltiae	GCA_007213375.1	Bacteria	7206	Verticiella sediminum
Ditylenchus destructor	GCA_022814885.1	Bacteria	7192	Stenotrophomonas maltophilia
Baylisascaris ailuri	GCA_022845575.1	Bacteria	7190	Leuconostoc rapi
Baylisascaris ailuri	GCA_022845575.1	Bacteria	7179	Anaerostipes faecalis
Ditylenchus destructor	GCA_022814885.1	Bacteria	7177	Achromobacter sp.
Baylisascaris ailuri	GCA_022845575.1	Bacteria	7173	Dorea phocaeensis
Chrysosporium queenslandicum	GCA_001430955.1	Bacteria	7161	Sphingomonas alpina
Baylisascaris ailuri	GCA_022845575.1	Bacteria	7155	Acinetobacter bohemicus
Caenorhabditis elegans	GCA_001483305.2	Bacteria	7154	Mesorhizobium opportunistum
Caenorhabditis nigoni	GCA_001643685.2	Bacteria	7154	Mesorhizobium opportunistum
Steinernema khuongi	GCA_016648015.1	Bacteria	7154	Thiothrix eikelboomii
Hoplolaimus galeatus	GCA_016432905.1	Bacteria	7141	Acidovorax radicis
Chrysosporium queenslandicum	GCA_001430955.1	Bacteria	7136	Pandoraea thiooxydans
Cryptosporidium muris RN66	GCF_000006515.1	Bacteria	7136	Sphingomonas echinoides
Baylisascaris ailuri	GCA_022845575.1	Bacteria	7135	Mannheimia haemolytica
Onchocerca volvulus	GCA_000180695.1	Bacteria	7132	Pseudomonas chengduensis
Plectus murrayi	GCA_004785735.1	Bacteria	7130	Legionella nautarum
Amauroascus verrucosus	GCA_001430935.1	Bacteria	7125	Sphingomonas aerophila
Plectus murrayi	GCA_004785735.1	Bacteria	7098	Flavobacterium commune
Angiostrongylus cantonensis	GCA_009735665.1	Bacteria	7098	Sphingomonas ginsenosidimutans
Onchocerca volvulus	GCA_000180695.1	Bacteria	7095	Aquabacterium commune
Baylisascaris ailuri	GCA_022845575.1	Bacteria	7085	Vibrio algivorus
Amauroascus verrucosus	GCA_001430935.1	Bacteria	7066	Xenophilus azovorans
Byssoonygena ceratinophila	GCA_001430925.1	Bacteria	7050	Paraburkholderia aspalathi
Amauroascus verrucosus	GCA_001430935.1	Bacteria	7050	Camelimonas fluminis
Amauroascus verrucosus	GCA_001430935.1	Bacteria	7046	Sphingomonas jinjuensis
Parastrongyloides trichosuri	GCA_000941615.1	Bacteria	7045	Leucobacter chironomi
Steinernema scapterisci	GCA_000757745.1	Bacteria	7043	Xenorhabdus mauleonii
Baylisascaris ailuri	GCA_022845575.1	Bacteria	7029	Candidatus Blautia
Plectus murrayi	GCA_004785735.1	Bacteria	7028	Stenotrophomonas terrae
Byssoonygena ceratinophila	GCA_001430925.1	Bacteria	7026	Sphingomonas metalli
Chrysosporium queenslandicum	GCA_001430955.1	Bacteria	7020	Sphingobium ummariense
Brugia timori	GCA_900618025.1	Bacteria	7014	Schlegelella koreensis
Plectus murrayi	GCA_004785735.1	Bacteria	7007	Sediminibacterium roseum
Caenorhabditis remanei	GCF_000149515.1	Bacteria	6993	Acinetobacter haemolyticus
Oscheius sp. MCB	GCA_000934875.1	Bacteria	6990	Tenebrionicola larvae
Plectus murrayi	GCA_004785735.1	Bacteria	6987	Dyadobacter psychrophilus
Baylisascaris ailuri	GCA_022845575.1	Bacteria	6981	Blautia faecis
Globodera pallida	GCA_000724045.1	Bacteria	6969	Sphingomonas leidyi
Byssoonygena ceratinophila	GCA_001430925.1	Bacteria	6965	Sphingomonas corticis
Byssoonygena ceratinophila	GCA_001430925.1	Bacteria	6963	Xenophilus azovorans
Chrysosporium queenslandicum	GCA_001430955.1	Bacteria	6958	Sphingomonas chungangi
Steinernema monticolum	GCA_000505645.1	Bacteria	6954	Stenotrophomonas rhizophila
Onchocerca volvulus	GCA_000180695.1	Bacteria	6941	Simplicispira hankyongi
Caenorhabditis remanei	GCF_000149515.1	Bacteria	6927	Citrobacter murliniae
Vitrella brassicaformis CCMP3155	GCA_001179505.1	Bacteria	6920	Erythrobacter aureus
Caenorhabditis angaria	GCA_000165025.1	Bacteria	6918	Leucobacter coleopterorum
Steinernema khuongi	GCA_016648015.1	Bacteria	6914	Acinetobacter bereziniae
Ditylenchus weischeri	GCA_029231635.1	Bacteria	6890	Sphingobium lactosutens
Schmidtea mediterranea	GCA_000181075.1	Bacteria	6885	Rhodoferax sp.
Plectus murrayi	GCA_004785735.1	Bacteria	6883	Paenibacillus phyllosphaerae
Hammondia hammondi	GCA_000258005.2	Bacteria	6877	Serratia inhibens
Anisakis simplex	GCA_900576815.1	Bacteria	6870	Lamprocystis purpurea
Nosema bombycis CQ1	GCA_000383075.1	Bacteria	6866	Klebsiella huaxiensis
Plectus murrayi	GCA_004785735.1	Bacteria	6854	Dysgonomonas sp.
Schmidtea mediterranea	GCA_000181075.1	Bacteria	6852	Rhodoferax aquaticus
Steinernema monticolum	GCA_000505645.1	Bacteria	6847	Sphingobacterium siyangense
Caenorhabditis remanei	GCF_000149515.1	Bacteria	6838	Acinetobacter gyllenbergii
Amauroascus verrucosus	GCA_001430935.1	Bacteria	6820	Hydrogenophaga borbori
Bunonema sp. RGD898	GCA_014805405.1	Bacteria	6806	Pedobacter polaris
Steinernema diaprepesi	GCA_013436035.1	Bacteria	6795	Pedobacter heparinus
Toxascaris leonina	GCA_022844705.1	Bacteria	6788	Malacoplasma iowae
Plectus murrayi	GCA_004785735.1	Bacteria	6783	Aquabacterium commune
Onchocerca volvulus	GCA_000180695.1	Bacteria	6780	Acinetobacter venetianus
Steinernema feltiae	GCA_007213375.1	Bacteria	6775	Comamonas serinivorans
Fasciola hepatica	GCA_900302435.1	Bacteria	6768	Methylobacterium symbioticum
Schmidtea mediterranea	GCA_000181075.1	Bacteria	6753	Comamonas avium
Steinernema khuongi	GCA_016648015.1	Bacteria	6747	Pedobacter gandavensis
Plectus murrayi	GCA_004785735.1	Bacteria	6742	Paenibacillus algicola
Pristionchus pacificus	GCA_918442785.1	Bacteria	6742	Escherichia albertii
Clonorchis sinensis	GCA_000236345.1	Bacteria	6737	Escherichia ruysiae
Steinernema diaprepesi	GCA_013436035.1	Bacteria	6737	Leucobacter zeae
Baylisascaris schroederi	GCA_006503575.1	Bacteria	6736	Leuconostoc gelidum
Brugia timori	GCA_900618025.1	Bacteria	6736	Pseudomonas palleroniana
Steinernema diaprepesi	GCA_013436035.1	Bacteria	6719	Microbacterium saperdae
Dictyocoela roeselum	GCA_016255985.1	Bacteria	6708	Anaerostipes sp.
Benedenia humboldti	GCA_016432935.1	Bacteria	6700	Mycoplasma miroungirhinis
Heterorhabditis indica	GCA_020740425.2	Bacteria	6695	Photorhabdus stackebrandtii
Oscheius sp. MCB	GCA_000934875.1	Bacteria	6693	Intestinirhabdus alba
Hoplolaimus columbus	GCA_016433075.1	Bacteria	6683	Curvibacter lanceolatus
Plectus murrayi	GCA_004785735.1	Bacteria	6682	Cohnella fermenti
Phytophthora infestans T30-4	GCA_000142945.1	Bacteria	6677	Paenibacillus glycanilyticus
Plectus murrayi	GCA_004785735.1	Bacteria	6676	Afipia birgiae
Steinernema diaprepesi	GCA_013436035.1	Bacteria	6676	Elizabethkingia bruuniana
Plectus murrayi	GCA_004785735.1	Bacteria	6675	Methylophilus medardicus
Steinernema khuongi	GCA_016648015.1	Bacteria	6658	Pedobacter psychrodurus
Onchocerca volvulus	GCA_000180695.1	Bacteria	6656	Candidatus Solibacter
Cylicostephanus goldi	GCA_900617965.1	Bacteria	6645	Escherichia fergusonii
Schmidtea mediterranea	GCA_000181075.1	Bacteria	6641	Aeromonas jandaei
Chrysosporium queenslandicum	GCA_001430955.1	Bacteria	6641	Sphingomonas cavernae
Caenorhabditis elegans	GCA_001483305.2	Bacteria	6641	Xanthomonas citri
Caenorhabditis nigoni	GCA_001643685.2	Bacteria	6641	Xanthomonas citri
Cylicostephanus goldi	GCA_900617965.1	Bacteria	6638	Enterobacter chengduensis
Ditylenchus dipsaci	GCA_029233205.1	Bacteria	6632	Phyllobacterium myrsinacearum
Amauroascus niger	GCA_001430945.1	Bacteria	6610	Simplicispira hankyongi
Onchocerca volvulus	GCA_000180695.1	Bacteria	6590	Pseudomonas indoloxydans
Baylisascaris ailuri	GCA_022845575.1	Bacteria	6577	Phocaeicola faecium
Baylisascaris ailuri	GCA_022845575.1	Bacteria	6571	Sporofaciens musculi
Acanthamoeba palestinensis	GCA_000826325.1	Bacteria	6568	Bradyrhizobium cajani
Byssoonygena ceratinophila	GCA_001430925.1	Bacteria	6567	Caenimonas koreensis
Chrysosporium queenslandicum	GCA_001430955.1	Bacteria	6567	Hydrogenophaga sp.
Acanthamoeba palestinensis	GCA_000826325.1	Bacteria	6565	Rhodoligotrophos appendicifer
Heterorhabditis indica	GCA_020740425.2	Bacteria	6560	Stenotrophomonas terrae
Steinernema khuongi	GCA_016648015.1	Bacteria	6557	Comamonas thiooxydans
Blastocystis sp. subtype 6	GCA_000963415.1	Bacteria	6556	Odoribacter splanchnicus
Oscheius sp. TEL-2014	GCA_001630785.1	Bacteria	6553	Xenorhabdus bovienii
Amauroascus verrucosus	GCA_001430935.1	Bacteria	6545	Sphaerotilus montanus
Heterorhabditis indica	GCA_020740425.2	Bacteria	6540	[Ochrobactrum] quorumnocens
Caenorhabditis angaria	GCA_000165025.1	Bacteria	6524	Microbacterium paraoxydans
Onchocerca volvulus	GCA_000180695.1	Bacteria	6523	Acinetobacter baumannii
Oscheius sp. TEL-2014	GCA_001630785.1	Bacteria	6523	[Ochrobactrum] quorumnocens
Caenorhabditis angaria	GCA_000165025.1	Bacteria	6522	Mycetocola saprophilus
Plectus murrayi	GCA_004785735.1	Bacteria	6517	Stenotrophomonas sp.
Amauroascus niger	GCA_001430945.1	Bacteria	6514	Methyloversatilis discipulorum
Amauroascus niger	GCA_001430945.1	Bacteria	6512	Ideonella sp.
Plectus murrayi	GCA_004785735.1	Bacteria	6509	Flavobacterium hydatis
Diploscapter pachys	GCA_002287525.1	Bacteria	6504	Pseudomonas profundi
Plectus murrayi	GCA_004785735.1	Bacteria	6503	Flavobacterium muglaense
Heterorhabditis indica	GCA_020740425.2	Bacteria	6491	Marinobacter segnicrescens
Steinernema diaprepesi	GCA_013436035.1	Bacteria	6489	Providencia alcalifaciens
Panagrellus redivivus	GCA_000341325.1	Bacteria	6488	Pseudomonas taeanensis
Steinernema diaprepesi	GCA_013436035.1	Bacteria	6474	Flavobacterium araucananum
Amauroascus verrucosus	GCA_001430935.1	Bacteria	6468	Sphingomonas zeae
Parastrongyloides trichosuri	GCA_000941615.1	Bacteria	6466	Pseudomonas morbosilactucae
Aphelenchoides besseyi	GCA_029619545.1	Bacteria	6436	Brucella pituitosa
Anisakis simplex	GCA_900576815.1	Bacteria	6428	Citrobacter rodentium
Ditylenchus weischeri	GCA_029231635.1	Bacteria	6426	Novosphingobium panipatense
Hyaloperonospora arabidopsidis Emoy2	GCA_000173235.2	Bacteria	6420	NA
Hyaloperonospora arabidopsidis Emoy2	GCA_000173235.2	Bacteria	6416	Chryseobacterium piscium
Amauroascus niger	GCA_001430945.1	Bacteria	6416	Sphingomonas sanxanigenens
Plectus murrayi	GCA_004785735.1	Bacteria	6414	Paenibacillus luteus
Steinernema diaprepesi	GCA_013436035.1	Bacteria	6397	Lacrimispora indolis
Baylisascaris ailuri	GCA_022845575.1	Bacteria	6386	Acinetobacter pittii
Diploscapter pachys	GCA_002287525.1	Bacteria	6385	Pseudomonas reidholzensis
Baylisascaris ailuri	GCA_022845575.1	Bacteria	6385	Catenibacillus sp.
Steinernema khuongi	GCA_016648015.1	Bacteria	6383	Chryseobacterium scophthalmum
Byssoonygena ceratinophila	GCA_001430925.1	Bacteria	6382	Sphingopyxis panaciterrae
Ditylenchus dipsaci	GCA_029233205.1	Bacteria	6382	Flectobacillus major
Amauroascus niger	GCA_001430945.1	Bacteria	6377	Rhodoplanes roseus
Enterocytozoon bieneusi H348	GCA_000209485.1	Bacteria	6370	Pseudomonas asgharzadehiana
Amauroascus verrucosus	GCA_001430935.1	Bacteria	6358	Janthinobacterium violaceinigrum
Steinernema khuongi	GCA_016648015.1	Bacteria	6350	Chitinophaga oryziterrae
Cylicostephanus goldi	GCA_900617965.1	Bacteria	6342	Acinetobacter pseudolwoffii
Baylisascaris ailuri	GCA_022845575.1	Bacteria	6337	Bacteroides cutis
Diploscapter pachys	GCA_002287525.1	Bacteria	6335	Pseudomonas anuradhapurensis
Pseudogymnoascus destructans 20631-21	GCA_000184105.1	Bacteria	6333	Brevundimonas lenta
Chrysosporium queenslandicum	GCA_001430955.1	Bacteria	6331	Ideonella sakaiensis
Steinernema khuongi	GCA_016648015.1	Bacteria	6326	Alcaligenes endophyticus
Meloidogyne floridensis	GCA_000751915.1	Bacteria	6311	Novosphingobium barchaimii
Amauroascus niger	GCA_001430945.1	Bacteria	6308	Geodermatophilus dictyosporus
Toxascaris leonina	GCA_022844705.1	Bacteria	6298	Candidatus Massiliomicrobiota
Trichuris trichiura	GCA_000613005.1	Bacteria	6295	Enterococcus hulanensis
Plectus murrayi	GCA_004785735.1	Bacteria	6289	Paenibacillus hemerocallicola
Heterorhabditis indica	GCA_020740425.2	Bacteria	6288	Photorhabdus asymbiotica
Parastrongyloides trichosuri	GCA_000941615.1	Bacteria	6283	Myroides aquimaris
Pristionchus japonicus	GCA_900490845.1	Bacteria	6268	Escherichia coli
Hyaloperonospora arabidopsidis Emoy2	GCA_000173235.2	Bacteria	6252	Pseudomonas japonica
Bunonema sp. RGD898	GCA_014805405.1	Bacteria	6240	Flavobacterium lindanitolerans
Chrysosporium queenslandicum	GCA_001430955.1	Bacteria	6237	Sphingomonas sanxanigenens
Schmidtea mediterranea	GCA_000181075.1	Bacteria	6232	Simplicispira metamorpha
Bunonema sp. RGD898	GCA_014805405.1	Bacteria	6232	Mitsuaria chitinivorans
Caenorhabditis elegans	GCA_001483305.2	Bacteria	6230	Brucella pituitosa
Caenorhabditis nigoni	GCA_001643685.2	Bacteria	6230	Brucella pituitosa
Baylisascaris ailuri	GCA_022845575.1	Bacteria	6229	Mediterraneibacter butyricigenes
Plectus murrayi	GCA_004785735.1	Bacteria	6228	Pseudoxanthomonas kalamensis
Steinernema monticolum	GCA_000505645.1	Bacteria	6223	Pseudomonas monteilii
Plectus murrayi	GCA_004785735.1	Bacteria	6209	Sphingobium limneticum
Oscheius sp. MCB	GCA_000934875.1	Bacteria	6206	Elizabethkingia miricola
Amauroascus verrucosus	GCA_001430935.1	Bacteria	6198	Sphingomonas adhaesiva
Steinernema khuongi	GCA_016648015.1	Bacteria	6195	Kerstersia gyiorum
Panagrolaimus superbus	GCA_901766145.1	Bacteria	6188	Stenotrophomonas bentonitica
Plectus murrayi	GCA_004785735.1	Bacteria	6176	Flavobacterium branchiicola
Toxascaris leonina	GCA_022844705.1	Bacteria	6175	Clostridium mediterraneense
Steinernema diaprepesi	GCA_013436035.1	Bacteria	6173	Microbacterium kitamiense
Caenorhabditis remanei	GCF_000149515.1	Bacteria	6173	Escherichia ruysiae
Globodera pallida	GCA_000724045.1	Bacteria	6172	Parachryseolinea silvisoli
Baylisascaris ailuri	GCA_022845575.1	Bacteria	6160	Blautia acetigignens
Plectus murrayi	GCA_004785735.1	Bacteria	6159	Pedobacter polaris
Radopholus similis	GCA_013357325.1	Bacteria	6156	Undibacterium hunanense
Schmidtea mediterranea	GCA_000181075.1	Bacteria	6143	Aeromonas sp.
Ditylenchus dipsaci	GCA_029233205.1	Bacteria	6127	Phyllobacterium bourgognense
Heterorhabditis indica	GCA_020740425.2	Bacteria	6123	Providencia sneebia
Trichuris trichiura	GCA_000613005.1	Bacteria	6107	Escherichia albertii
Chrysosporium queenslandicum	GCA_001430955.1	Bacteria	6106	Sphingomonas citricola
Enterobius vermicularis	GCA_900576705.1	Bacteria	6099	Escherichia fergusonii
Ancylostoma ceylanicum	GCA_000402015.1	Bacteria	6094	Taibaiella chishuiensis
Plectus murrayi	GCA_004785735.1	Bacteria	6082	Paenibacillus abyssi
Plectus murrayi	GCA_004785735.1	Bacteria	6081	Legionella anisa
Amauroascus verrucosus	GCA_001430935.1	Bacteria	6076	Sinorhizobium kostiense
Schistosoma japonicum	GCA_000151775.1	Bacteria	6070	Phyllobacterium calauticae
Baylisascaris ailuri	GCA_022845575.1	Bacteria	6070	Salmonella sp.
Ancylostoma ceylanicum	GCA_000402015.1	Bacteria	6066	Capnocytophaga felis
Plectus murrayi	GCA_004785735.1	Bacteria	6055	Leptospira johnsonii
Heterorhabditis indica	GCA_020740425.2	Bacteria	6044	Franconibacter helveticus
Ancylostoma ceylanicum	GCA_000402015.1	Bacteria	6036	Pedobacter xixiisoli
Steinernema diaprepesi	GCA_013436035.1	Bacteria	6035	Aliivibrio sp.
Necator americanus	GCF_000507365.1	Bacteria	6035	Stenotrophomonas terrae
Hammondia hammondi	GCA_000258005.2	Bacteria	6033	Serratia odorifera
Heterorhabditis indica	GCA_020740425.2	Bacteria	6030	Mesorhizobium tamadayense
Steinernema diaprepesi	GCA_013436035.1	Bacteria	6029	Bosea lupini
Panagrolaimus sp. ES5	GCA_901766855.1	Bacteria	6029	Chryseobacterium timonianum
Byssoonygena ceratinophila	GCA_001430925.1	Bacteria	6014	Sphingomonas jinjuensis
Baylisascaris ailuri	GCA_022845575.1	Bacteria	6009	Clostridium tarantellae
Chrysosporium queenslandicum	GCA_001430955.1	Bacteria	6002	Sphingomonas zeae
Acanthamoeba palestinensis	GCA_000826325.1	Bacteria	5997	Bradyrhizobium symbiodeficiens
Amauroascus verrucosus	GCA_001430935.1	Bacteria	5987	Acidovorax konjaci
Bursaphelenchus xylophilus	GCA_010367685.1	Bacteria	5986	Stenotrophomonas maltophilia
Heterorhabditis indica	GCA_020740425.2	Bacteria	5985	Rhizobium freirei
Angiostrongylus costaricensis	GCA_900624975.1	Bacteria	5984	NA
Steinernema khuongi	GCA_016648015.1	Bacteria	5983	Brucella intermedia
Byssoonygena ceratinophila	GCA_001430925.1	Bacteria	5979	Ideonella sakaiensis
Haemonchus placei	GCA_900617895.1	Bacteria	5979	Prevotella sp.
Chrysosporium queenslandicum	GCA_001430955.1	Bacteria	5977	Aquabacterium tepidiphilum
Chrysosporium queenslandicum	GCA_001430955.1	Bacteria	5975	Qipengyuania sp.
Plectus murrayi	GCA_004785735.1	Bacteria	5973	Flavobacterium phragmitis
Baylisascaris ailuri	GCA_022845575.1	Bacteria	5970	Lachnospira eligens
Hammondia hammondi	GCA_000258005.2	Bacteria	5959	Bradyrhizobium barranii
Hammondia hammondi	GCA_000258005.2	Bacteria	5959	Bradyrhizobium icense
Chrysosporium queenslandicum	GCA_001430955.1	Bacteria	5958	Geodermatophilus saharensis
Steinernema diaprepesi	GCA_013436035.1	Bacteria	5956	Polaribacter filamentus
Ditylenchus weischeri	GCA_029231635.1	Bacteria	5954	Pedobacter chitinilyticus
Steinernema monticolum	GCA_000505645.1	Bacteria	5952	Microbacterium maritypicum
Baylisascaris ailuri	GCA_022845575.1	Bacteria	5940	Neobittarella massiliensis
Meloidogyne floridensis	GCA_000751915.1	Bacteria	5939	Novosphingobium silvae
Plectus murrayi	GCA_004785735.1	Bacteria	5938	Paenibacillus oryzae
Trypanosoma congolense IL3000	GCA_000227395.2	Bacteria	5936	Pseudomonas yamanorum
Amauroascus verrucosus	GCA_001430935.1	Bacteria	5934	Sphingobium ummariense
Steinernema diaprepesi	GCA_013436035.1	Bacteria	5932	Pedobacter gandavensis
Caenorhabditis elegans	GCA_001483305.2	Bacteria	5925	Xylophilus sp.
Caenorhabditis nigoni	GCA_001643685.2	Bacteria	5925	Xylophilus sp.
Steinernema diaprepesi	GCA_013436035.1	Bacteria	5918	Caenimonas soli
[truncated: 9,425 more rows]

## Sheet: S4 - RodentiaPecora BLAST outpu
Table S4: Rodentia/Pecora BLAST output.
database	query id	subject id	subject title	% identity	alignment length	mismatches	gap opens	q. start	q. end	s. start	s. end	evalue	bit score
Rodentia	CABFON010002006.1	gb|RJWM01036810.1|	Dasyprocta punctata isolate BS37 DasPun_flattened_line_73586, whole genome shotgun sequence	93.752	5746	295	32	1	5703	12197	6473	0	8564
Rodentia	CABFON010002402.1	gb|RJWM01021576.1|	Dasyprocta punctata isolate BS37 DasPun_flattened_line_43135, whole genome shotgun sequence	95.121	4940	199	18	373	5296	23	4936	0	7749
Rodentia	CABFON010002962.1	gb|RJWM01018473.1|	Dasyprocta punctata isolate BS37 DasPun_flattened_line_36933, whole genome shotgun sequence	93.939	4768	227	28	1	4721	19056	23808	0	7147
Rodentia	CABFON010004590.1	gb|RJWM01052150.1|	Dasyprocta punctata isolate BS37 DasPun_flattened_line_104249, whole genome shotgun sequence	96.45	2141	67	6	1782	3922	7818	5687	0	3524
Rodentia	CABFON010004639.1	gb|RJWM01022622.1|	Dasyprocta punctata isolate BS37 DasPun_flattened_line_45224, whole genome shotgun sequence	94.711	3933	163	21	1	3894	17016	13090	0	6069
Rodentia	CABFON010004690.1	gb|RJWM01047362.1|	Dasyprocta punctata isolate BS37 DasPun_flattened_line_94680, whole genome shotgun sequence	92.152	2561	185	16	53	2610	4929	2382	0	3602
Rodentia	CABFON010005129.1	gb|RJWM01126222.1|	Dasyprocta punctata isolate BS37 DasPun_flattened_line_252324, whole genome shotgun sequence	97.741	2346	43	6	1	2340	2342	1	0	4030
Rodentia	CABFON010005360.1	gb|RJWM01069755.1|	Dasyprocta punctata isolate BS37 DasPun_flattened_line_139440, whole genome shotgun sequence	91.043	2914	188	29	710	3596	2815	5682	0	3868
Rodentia	CABFON010006492.1	gb|RJWM01000217.1|	Dasyprocta punctata isolate BS37 DasPun_flattened_line_432, whole genome shotgun sequence	93.813	3249	185	8	1	3247	217045	220279	0	4872
Rodentia	CABFON010007232.1	gb|RJWM01016355.1|	Dasyprocta punctata isolate BS37 DasPun_flattened_line_32699, whole genome shotgun sequence	87.862	2381	270	17	675	3044	9744	12116	0	2778
Rodentia	CABFON010007791.1	gb|RJWM01133151.1|	Dasyprocta punctata isolate BS37 DasPun_flattened_line_266179, whole genome shotgun sequence	96.279	1693	53	5	1	1689	2320	634	0	2769
Rodentia	CABFON010008082.1	gb|RJWM01085256.1|	Dasyprocta punctata isolate BS37 DasPun_flattened_line_170426, whole genome shotgun sequence	95.206	2858	121	11	1	2846	3742	889	0	4505
Rodentia	CABFON010008466.1	gb|RJWM01007858.1|	Dasyprocta punctata isolate BS37 DasPun_flattened_line_15710, whole genome shotgun sequence	92.559	2083	94	17	684	2757	10534	8504	0	2931
Rodentia	CABFON010008799.1	gb|RJWM01036264.1|	Dasyprocta punctata isolate BS37 DasPun_flattened_line_72497, whole genome shotgun sequence	95.117	2703	111	8	1	2696	13700	11012	0	4241
Rodentia	CABFON010009797.1	gb|RJWM01186865.1|	Dasyprocta punctata isolate BS37 DasPun_flattened_line_373587, whole genome shotgun sequence	98.948	1236	12	1	651	1885	1	1236	0	2209
Rodentia	CABFON010011215.1	gb|RJWM01000034.1|	Dasyprocta punctata isolate BS37 DasPun_flattened_line_66, whole genome shotgun sequence	99.161	1549	13	0	1	1549	350702	349154	0	2789
Rodentia	CABFON010011363.1	gb|RJWM01036641.1|	Dasyprocta punctata isolate BS37 DasPun_flattened_line_73249, whole genome shotgun sequence	94.803	2290	84	14	1	2264	16836	14556	0	3537
Rodentia	CABFON010011390.1	gb|RJWM01035283.1|	Dasyprocta punctata isolate BS37 DasPun_flattened_line_70536, whole genome shotgun sequence	92.269	1772	100	7	348	2089	15994	17758	0	2479
Rodentia	CABFON010011428.1	gb|RJWM01058799.1|	Dasyprocta punctata isolate BS37 DasPun_flattened_line_117539, whole genome shotgun sequence	95.863	1692	63	3	512	2201	1970	284	0	2730
Rodentia	CABFON010011561.1	gb|RJWM01038286.1|	Dasyprocta punctata isolate BS37 DasPun_flattened_line_76537, whole genome shotgun sequence	95.895	2241	82	6	1	2237	4950	7184	0	3620
Rodentia	CABFON010011942.1	gb|RJWM01007757.1|	Dasyprocta punctata isolate BS37 DasPun_flattened_line_15508, whole genome shotgun sequence	92.074	1413	92	17	784	2188	76394	74994	0	1971
Rodentia	CABFON010012158.1	gb|RJWM01043456.1|	Dasyprocta punctata isolate BS37 DasPun_flattened_line_86873, whole genome shotgun sequence	91.034	2175	163	20	1	2159	3137	979	0	2907
Rodentia	CABFON010012517.1	gb|RJWM01133023.1|	Dasyprocta punctata isolate BS37 DasPun_flattened_line_265923, whole genome shotgun sequence	95.636	2108	92	0	1	2108	2126	19	0	3384
Rodentia	CABFON010012968.1	gb|RJWM01007087.1|	Dasyprocta punctata isolate BS37 DasPun_flattened_line_14168, whole genome shotgun sequence	95.864	1499	58	3	1	1495	54460	52962	0	2422
Rodentia	CABFON010013568.1	gb|RJWM01069031.1|	Dasyprocta punctata isolate BS37 DasPun_flattened_line_137992, whole genome shotgun sequence	96.757	1696	54	1	1	1695	3664	1969	0	2826
Rodentia	CABFON010013801.1	gb|RJWM01020721.1|	Dasyprocta punctata isolate BS37 DasPun_flattened_line_41425, whole genome shotgun sequence	93.985	1912	86	18	53	1953	25404	23511	0	2867
Rodentia	CABFON010013812.1	gb|RJWM01044342.1|	Dasyprocta punctata isolate BS37 DasPun_flattened_line_88643, whole genome shotgun sequence	94.459	1967	82	15	1	1952	6302	4348	0	3003
Rodentia	CABFON010014373.1	gb|RJWM01036264.1|	Dasyprocta punctata isolate BS37 DasPun_flattened_line_72497, whole genome shotgun sequence	96.097	1896	65	4	1	1888	6697	8591	0	3083
Rodentia	CABFON010014385.1	gb|RJWM01002668.1|	Dasyprocta punctata isolate BS37 DasPun_flattened_line_5331, whole genome shotgun sequence	96.769	1888	61	0	1	1888	120801	118914	0	3149
Rodentia	CABFON010014493.1	gb|RJWM01037637.1|	Dasyprocta punctata isolate BS37 DasPun_flattened_line_75239, whole genome shotgun sequence	96.032	1739	63	4	1	1737	1341	3075	0	2824
Rodentia	CABFON010014626.1	gb|RJWM01033351.1|	Dasyprocta punctata isolate BS37 DasPun_flattened_line_66673, whole genome shotgun sequence	90.779	1323	97	17	320	1627	20298	18986	0	1744
Rodentia	CABFON010015352.1	gb|RJWM01043932.1|	Dasyprocta punctata isolate BS37 DasPun_flattened_line_87824, whole genome shotgun sequence	93.712	1797	99	8	1	1792	3882	5669	0	2680
Rodentia	CABFON010015373.1	gb|RJWM01022622.1|	Dasyprocta punctata isolate BS37 DasPun_flattened_line_45224, whole genome shotgun sequence	94.713	1797	87	6	1	1792	8419	10212	0	2785
Rodentia	CABFON010015384.1	gb|RJWM01039080.1|	Dasyprocta punctata isolate BS37 DasPun_flattened_line_78125, whole genome shotgun sequence	92.841	1802	80	23	1	1791	8196	6433	0	2567
Rodentia	CABFON010015557.1	gb|RJWM01115959.1|	Dasyprocta punctata isolate BS37 DasPun_flattened_line_231805, whole genome shotgun sequence	93.981	1678	69	16	1	1665	2866	1208	0	2510
Rodentia	CABFON010015694.1	gb|CM052916.1|	Coendou prehensilis isolate Bobby Sue chromosome 15, whole genome shotgun sequence	85.54	1314	160	19	45	1343	17845470	17846768	0	1347
Rodentia	CABFON010015856.1	gb|RJWM01022622.1|	Dasyprocta punctata isolate BS37 DasPun_flattened_line_45224, whole genome shotgun sequence	94.991	1657	76	6	1	1654	5840	4188	0	2593
Rodentia	CABFON010016073.1	gb|RJWM01161948.1|	Dasyprocta punctata isolate BS37 DasPun_flattened_line_323764, whole genome shotgun sequence	98.614	1659	14	2	13	1666	2	1656	0	2928
Rodentia	CABFON010016257.1	gb|RJWM01002308.1|	Dasyprocta punctata isolate BS37 DasPun_flattened_line_4611, whole genome shotgun sequence	99.861	722	1	0	3	724	25429	26150	0	1328
Rodentia	CABFON010016357.1	gb|RJWM01024501.1|	Dasyprocta punctata isolate BS37 DasPun_flattened_line_48981, whole genome shotgun sequence	93.537	1377	71	9	100	1462	23267	24639	0	2034
Rodentia	CABFON010016532.1	gb|RJWM01103843.1|	Dasyprocta punctata isolate BS37 DasPun_flattened_line_207587, whole genome shotgun sequence	95.148	1525	52	12	4	1524	2824	1318	0	2386
Rodentia	CABFON010016621.1	gb|PVLA01001746.1|	Hydrochoerus hydrochaeris isolate US065 HydHyd_scaffold_3486, whole genome shotgun sequence	80.854	1640	255	43	64	1680	153247	154850	0	1234
Rodentia	CABFON010016853.1	gb|RJWM01016344.1|	Dasyprocta punctata isolate BS37 DasPun_flattened_line_32677, whole genome shotgun sequence	95.393	1563	58	10	87	1639	32095	30537	0	2475
Rodentia	CABFON010017025.1	gb|RJWM01008846.1|	Dasyprocta punctata isolate BS37 DasPun_flattened_line_17686, whole genome shotgun sequence	99.554	673	3	0	1	673	61257	60585	0	1227
Rodentia	CABFON010017243.1	gb|RJWM01077738.1|	Dasyprocta punctata isolate BS37 DasPun_flattened_line_155397, whole genome shotgun sequence	95.655	1634	66	4	1	1631	4951	3320	0	2619
Rodentia	CABFON010017535.1	gb|RJWM01092330.1|	Dasyprocta punctata isolate BS37 DasPun_flattened_line_184570, whole genome shotgun sequence	95.743	1151	41	5	1	1144	3536	2387	0	1847
Rodentia	CABFON010017604.1	gb|RJWM01056808.1|	Dasyprocta punctata isolate BS37 DasPun_flattened_line_113559, whole genome shotgun sequence	98.351	849	14	0	1	849	2673	3521	0	1491
Rodentia	CABFON010017911.1	ref|NW_022900934.1|	Fukomys damarensis isolate Sample0158 unplaced genomic scaffold, DMR_v1.0_HiC HiC_scaffold_22, whole genome shotgun sequence	87.879	660	78	2	109	766	10600802	10601461	0	774
Rodentia	CABFON010017961.1	gb|RJWM01082279.1|	Dasyprocta punctata isolate BS37 DasPun_flattened_line_164473, whole genome shotgun sequence	84.707	1589	206	24	1	1572	4359	2791	0	1554
Rodentia	CABFON010018012.1	gb|RJWM01006020.1|	Dasyprocta punctata isolate BS37 DasPun_flattened_line_12035, whole genome shotgun sequence	99.469	565	3	0	1	565	69281	69845	0	1027
Rodentia	CABFON010018214.1	gb|RJWM01095309.1|	Dasyprocta punctata isolate BS37 DasPun_flattened_line_190525, whole genome shotgun sequence	95.232	1510	62	5	1	1504	114	1619	0	2381
Rodentia	CABFON010018505.1	gb|RJWM01002053.1|	Dasyprocta punctata isolate BS37 DasPun_flattened_line_4102, whole genome shotgun sequence	98.51	671	10	0	235	905	125463	124793	0	1184
Rodentia	CABFON010018600.1	gb|RJWM01009525.1|	Dasyprocta punctata isolate BS37 DasPun_flattened_line_19044, whole genome shotgun sequence	99.676	1236	4	0	293	1528	31190	29955	0	2261
Rodentia	CABFON010018857.1	gb|RJWM01157697.1|	Dasyprocta punctata isolate BS37 DasPun_flattened_line_315262, whole genome shotgun sequence	98.827	767	7	2	264	1028	791	1557	0	1365
Rodentia	CABFON010019016.1	gb|RJWM01006994.1|	Dasyprocta punctata isolate BS37 DasPun_flattened_line_13982, whole genome shotgun sequence	95.675	948	5	3	585	1497	20834	21780	0	1491
Rodentia	CABFON010019096.1	gb|RJWM01001754.1|	Dasyprocta punctata isolate BS37 DasPun_flattened_line_3504, whole genome shotgun sequence	99.045	419	4	0	1	419	52633	52215	0	752
Rodentia	CABFON010019387.1	gb|RJWM01141134.1|	Dasyprocta punctata isolate BS37 DasPun_flattened_line_282143, whole genome shotgun sequence	95.989	1471	51	7	9	1474	543	2010	0	2383
Rodentia	CABFON010019486.1	gb|RJWM01015815.1|	Dasyprocta punctata isolate BS37 DasPun_flattened_line_31620, whole genome shotgun sequence	99.481	578	2	1	1	578	25748	26324	0	1050
Rodentia	CABFON010019522.1	gb|RJWM01109073.1|	Dasyprocta punctata isolate BS37 DasPun_flattened_line_218039, whole genome shotgun sequence	96.621	947	28	2	1	943	1572	626	0	1568
Rodentia	CABFON010019552.1	gb|RJWM01024092.1|	Dasyprocta punctata isolate BS37 DasPun_flattened_line_48163, whole genome shotgun sequence	96.831	568	17	1	3	569	7655	8222	0	948
Rodentia	CABFON010019710.1	gb|RJWM01014315.1|	Dasyprocta punctata isolate BS37 DasPun_flattened_line_28620, whole genome shotgun sequence	99.792	480	1	0	311	790	29368	28889	0	881
Rodentia	CABFON010019751.1	gb|RJWM01034154.1|	Dasyprocta punctata isolate BS37 DasPun_flattened_line_68279, whole genome shotgun sequence	96.247	373	12	2	258	628	8034	7662	8.37e-170	610
Rodentia	CABFON010019759.1	gb|RJWM01011215.1|	Dasyprocta punctata isolate BS37 DasPun_flattened_line_22422, whole genome shotgun sequence	99.405	672	4	0	518	1189	6256	5585	0	1219
Rodentia	CABFON010019792.1	gb|RJWM01013949.1|	Dasyprocta punctata isolate BS37 DasPun_flattened_line_27889, whole genome shotgun sequence	99.408	507	3	0	660	1166	46816	47322	0	920
Rodentia	CABFON010020072.1	gb|RJWM01034440.1|	Dasyprocta punctata isolate BS37 DasPun_flattened_line_68851, whole genome shotgun sequence	94.585	1182	61	3	249	1428	8559	9739	0	1825
Rodentia	CABFON010020136.1	gb|RJWM01061949.1|	Dasyprocta punctata isolate BS37 DasPun_flattened_line_123833, whole genome shotgun sequence	94.144	1332	53	13	85	1404	5782	4464	0	2004
Rodentia	CABFON010020472.1	gb|RJWM01052147.1|	Dasyprocta punctata isolate BS37 DasPun_flattened_line_104243, whole genome shotgun sequence	98.367	551	7	2	853	1403	611	63	0	966
Rodentia	CABFON010020579.1	gb|RJWM01036264.1|	Dasyprocta punctata isolate BS37 DasPun_flattened_line_72497, whole genome shotgun sequence	93.386	1013	54	7	1	1006	2294	1288	0	1487
Rodentia	CABFON010020588.1	gb|RJWM01008954.1|	Dasyprocta punctata isolate BS37 DasPun_flattened_line_17902, whole genome shotgun sequence	93.899	672	37	4	4	672	56653	55983	0	1011
Rodentia	CABFON010020589.1	gb|RJWM01022277.1|	Dasyprocta punctata isolate BS37 DasPun_flattened_line_44535, whole genome shotgun sequence	94.067	1399	74	7	4	1395	21220	19824	0	2115
Rodentia	CABFON010020607.1	gb|RJWM01013348.1|	Dasyprocta punctata isolate BS37 DasPun_flattened_line_26687, whole genome shotgun sequence	96.222	1350	41	6	1	1346	37633	36290	0	2202
Rodentia	CABFON010020608.1	gb|RJWM01002172.1|	Dasyprocta punctata isolate BS37 DasPun_flattened_line_4340, whole genome shotgun sequence	98.024	658	4	2	1	654	122429	123081	0	1134
Rodentia	CABFON010020620.1	gb|RJWM01122357.1|	Dasyprocta punctata isolate BS37 DasPun_flattened_line_244596, whole genome shotgun sequence	99.616	521	2	0	1	521	782	1302	0	952
Rodentia	CABFON010020923.1	gb|RJWM01075994.1|	Dasyprocta punctata isolate BS37 DasPun_flattened_line_151910, whole genome shotgun sequence	98.026	1317	21	4	1	1315	3976	5289	0	2283
Rodentia	CABFON010020937.1	gb|RJWM01120693.1|	Dasyprocta punctata isolate BS37 DasPun_flattened_line_241270, whole genome shotgun sequence	99.494	790	4	0	585	1374	1305	2094	0	1437
Rodentia	CABFON010020938.1	gb|RJWM01008573.1|	Dasyprocta punctata isolate BS37 DasPun_flattened_line_17140, whole genome shotgun sequence	98.893	813	9	0	562	1374	62447	61635	0	1452
Rodentia	CABFON010021226.1	gb|RJWM01134964.1|	Dasyprocta punctata isolate BS37 DasPun_flattened_line_269805, whole genome shotgun sequence	95.024	1226	47	8	139	1357	2047	829	0	1914
Rodentia	CABFON010021283.1	gb|RJWM01068026.1|	Dasyprocta punctata isolate BS37 DasPun_flattened_line_135984, whole genome shotgun sequence	86.706	1181	97	27	1	1152	5741	4592	0	1256
Rodentia	CABFON010021342.1	gb|RJWM01092324.1|	Dasyprocta punctata isolate BS37 DasPun_flattened_line_184558, whole genome shotgun sequence	99.555	449	2	0	1	449	2346	2794	0	819
Rodentia	CABFON010021427.1	gb|RJWM01036810.1|	Dasyprocta punctata isolate BS37 DasPun_flattened_line_73586, whole genome shotgun sequence	94.208	1174	64	2	1	1170	3918	2745	0	1788
Rodentia	CABFON010021476.1	gb|RJWM01155100.1|	Dasyprocta punctata isolate BS37 DasPun_flattened_line_310069, whole genome shotgun sequence	97.447	1332	34	0	1	1332	1332	1	0	2272
Rodentia	CABFON010021578.1	gb|RJWM01093239.1|	Dasyprocta punctata isolate BS37 DasPun_flattened_line_186386, whole genome shotgun sequence	96.35	959	27	2	385	1336	1914	957	0	1570
Rodentia	CABFON010021710.1	gb|RJWM01119693.1|	Dasyprocta punctata isolate BS37 DasPun_flattened_line_239271, whole genome shotgun sequence	94.536	1336	47	9	13	1329	1827	499	0	2039
Rodentia	CABFON010021827.1	gb|RJWM01011956.1|	Dasyprocta punctata isolate BS37 DasPun_flattened_line_23904, whole genome shotgun sequence	99.043	418	4	0	1	418	4485	4902	0	750
Rodentia	CABFON010021887.1	gb|RJWM01003825.1|	Dasyprocta punctata isolate BS37 DasPun_flattened_line_7645, whole genome shotgun sequence	99.5	600	3	0	263	862	38410	39009	0	1092
Rodentia	CABFON010021888.1	gb|RJWM01020176.1|	Dasyprocta punctata isolate BS37 DasPun_flattened_line_40336, whole genome shotgun sequence	94.03	536	27	3	1	535	27625	28156	0	808
Rodentia	CABFON010021910.1	gb|RJWM01118914.1|	Dasyprocta punctata isolate BS37 DasPun_flattened_line_237714, whole genome shotgun sequence	95.375	1081	45	5	243	1318	1357	2437	0	1714
Rodentia	CABFON010021988.1	gb|RJWM01004899.1|	Dasyprocta punctata isolate BS37 DasPun_flattened_line_9793, whole genome shotgun sequence	99.464	746	2	1	1	744	88946	88201	0	1354
Rodentia	CABFON010022028.1	gb|RJWM01005978.1|	Dasyprocta punctata isolate BS37 DasPun_flattened_line_11951, whole genome shotgun sequence	100	677	0	0	1	677	80414	81090	0	1251
Rodentia	CABFON010022029.1	gb|RJWM01036264.1|	Dasyprocta punctata isolate BS37 DasPun_flattened_line_72497, whole genome shotgun sequence	95.202	1313	60	2	1	1312	8631	9941	0	2073
Rodentia	CABFON010022046.1	gb|RJWM01008398.1|	Dasyprocta punctata isolate BS37 DasPun_flattened_line_16790, whole genome shotgun sequence	99.774	443	1	0	131	573	67438	66996	0	813
Rodentia	CABFON010022154.1	gb|RJWM01036264.1|	Dasyprocta punctata isolate BS37 DasPun_flattened_line_72497, whole genome shotgun sequence	94.196	827	34	4	1	827	813	1	0	1249
Rodentia	CABFON010022167.1	gb|RJWM01081092.1|	Dasyprocta punctata isolate BS37 DasPun_flattened_line_162099, whole genome shotgun sequence	93.048	1309	84	4	1	1304	576	1882	0	1906
Rodentia	CABFON010022199.1	gb|RJWM01001003.1|	Dasyprocta punctata isolate BS37 DasPun_flattened_line_2004, whole genome shotgun sequence	97.812	457	10	0	539	995	141906	141450	0	789
Rodentia	CABFON010022334.1	gb|RJWM01011010.1|	Dasyprocta punctata isolate BS37 DasPun_flattened_line_22013, whole genome shotgun sequence	98.576	913	12	1	1	913	23088	23999	0	1613
Rodentia	CABFON010022386.1	gb|RJWM01002074.1|	Dasyprocta punctata isolate BS37 DasPun_flattened_line_4144, whole genome shotgun sequence	98.887	539	6	0	754	1292	82853	82315	0	963
Rodentia	CABFON010022477.1	gb|RJWM01008162.1|	Dasyprocta punctata isolate BS37 DasPun_flattened_line_16318, whole genome shotgun sequence	99.196	373	3	0	318	690	603	231	0	673
Rodentia	CABFON010022495.1	gb|RJWM01103361.1|	Dasyprocta punctata isolate BS37 DasPun_flattened_line_206623, whole genome shotgun sequence	97.904	1288	23	3	3	1288	2721	1436	0	2226
Rodentia	CABFON010022558.1	gb|RJWM01002566.1|	Dasyprocta punctata isolate BS37 DasPun_flattened_line_5127, whole genome shotgun sequence	98.826	596	5	2	1	595	37893	37299	0	1061
Rodentia	CABFON010022595.1	gb|RJWM01040967.1|	Dasyprocta punctata isolate BS37 DasPun_flattened_line_81899, whole genome shotgun sequence	90.83	807	45	14	287	1091	10771	11550	0	1053
Rodentia	CABFON010022650.1	gb|RJWM01099483.1|	Dasyprocta punctata isolate BS37 DasPun_flattened_line_198867, whole genome shotgun sequence	94.86	1284	56	6	1	1278	267	1546	0	1997
Rodentia	CABFON010022681.1	gb|RJWM01002392.1|	Dasyprocta punctata isolate BS37 DasPun_flattened_line_4779, whole genome shotgun sequence	98.67	752	9	1	1	752	88652	89402	0	1332
Rodentia	CABFON010022683.1	gb|RJWM01127661.1|	Dasyprocta punctata isolate BS37 DasPun_flattened_line_255201, whole genome shotgun sequence	97.179	1276	33	1	1	1276	1006	2278	0	2154
Rodentia	CABFON010022758.1	gb|RJWM01021056.1|	Dasyprocta punctata isolate BS37 DasPun_flattened_line_42095, whole genome shotgun sequence	89.837	551	52	4	365	913	30866	30318	0	704
Rodentia	CABFON010022759.1	gb|RJWM01000119.1|	Dasyprocta punctata isolate BS37 DasPun_flattened_line_236, whole genome shotgun sequence	93.315	718	38	4	560	1272	183626	182914	0	1051
Rodentia	CABFON010022855.1	gb|RJWM01018418.1|	Dasyprocta punctata isolate BS37 DasPun_flattened_line_36823, whole genome shotgun sequence	98.333	420	5	2	508	927	33484	33067	0	736
Rodentia	CABFON010022920.1	gb|RJWM01023294.1|	Dasyprocta punctata isolate BS37 DasPun_flattened_line_46567, whole genome shotgun sequence	99.767	430	0	1	1	430	13280	12852	0	787
Rodentia	CABFON010023159.1	gb|RJWM01039975.1|	Dasyprocta punctata isolate BS37 DasPun_flattened_line_79915, whole genome shotgun sequence	99.384	487	2	1	766	1251	11198	11684	0	881
Rodentia	CABFON010023233.1	gb|RJWM01012752.1|	Dasyprocta punctata isolate BS37 DasPun_flattened_line_25496, whole genome shotgun sequence	95.89	803	30	3	1	803	13584	12785	0	1297
Rodentia	CABFON010023313.1	gb|RJWM01002745.1|	Dasyprocta punctata isolate BS37 DasPun_flattened_line_5485, whole genome shotgun sequence	92.619	691	47	4	556	1244	62207	61519	0	990
Rodentia	CABFON010023314.1	gb|RJWM01020261.1|	Dasyprocta punctata isolate BS37 DasPun_flattened_line_40506, whole genome shotgun sequence	98.723	548	7	0	1	548	19939	20486	0	974
Rodentia	CABFON010023337.1	gb|RJWM01006763.1|	Dasyprocta punctata isolate BS37 DasPun_flattened_line_13520, whole genome shotgun sequence	99.374	799	5	0	1	799	12342	13140	0	1448
Rodentia	CABFON010023427.1	gb|RJWM01017871.1|	Dasyprocta punctata isolate BS37 DasPun_flattened_line_35730, whole genome shotgun sequence	90.37	675	40	15	1	656	36363	37031	0	863
Rodentia	CABFON010023428.1	gb|RJWM01085565.1|	Dasyprocta punctata isolate BS37 DasPun_flattened_line_171044, whole genome shotgun sequence	98.894	814	9	0	308	1121	4519	3706	0	1454
Rodentia	CABFON010023444.1	gb|RJWM01032733.1|	Dasyprocta punctata isolate BS37 DasPun_flattened_line_65438, whole genome shotgun sequence	93.9	623	28	5	620	1238	871	255	0	931
Rodentia	CABFON010023445.1	gb|RJWM01025556.1|	Dasyprocta punctata isolate BS37 DasPun_flattened_line_51091, whole genome shotgun sequence	99.147	586	5	0	1	586	2389	2974	0	1055
Rodentia	CABFON010023477.1	gb|RJWM01017007.1|	Dasyprocta punctata isolate BS37 DasPun_flattened_line_34003, whole genome shotgun sequence	99.488	782	4	0	180	961	8102	7321	0	1423
Rodentia	CABFON010023478.1	gb|RJWM01005517.1|	Dasyprocta punctata isolate BS37 DasPun_flattened_line_11029, whole genome shotgun sequence	99.297	711	4	1	1	710	77507	76797	0	1284
Rodentia	CABFON010023518.1	gb|RJWM01011077.1|	Dasyprocta punctata isolate BS37 DasPun_flattened_line_22147, whole genome shotgun sequence	97.344	866	18	2	370	1234	36726	37587	0	1467
Rodentia	CABFON010023574.1	gb|RJWM01014270.1|	Dasyprocta punctata isolate BS37 DasPun_flattened_line_28531, whole genome shotgun sequence	97.488	1035	23	3	1	1034	31334	30302	0	1764
Rodentia	CABFON010023646.1	gb|RJWM01001466.1|	Dasyprocta punctata isolate BS37 DasPun_flattened_line_2928, whole genome shotgun sequence	98.241	398	7	0	1	398	133822	133425	0	697
Rodentia	CABFON010023690.1	gb|RJWM01001093.1|	Dasyprocta punctata isolate BS37 DasPun_flattened_line_2183, whole genome shotgun sequence	94.126	732	36	6	498	1226	18885	18158	0	1107
Rodentia	CABFON010023691.1	gb|RJWM01032280.1|	Dasyprocta punctata isolate BS37 DasPun_flattened_line_64533, whole genome shotgun sequence	99.183	612	5	0	1	612	5292	5903	0	1103
Rodentia	CABFON010023764.1	gb|RJWM01000006.1|	Dasyprocta punctata isolate BS37 DasPun_flattened_line_10, whole genome shotgun sequence	99.409	508	3	0	715	1222	45174	44667	0	922
Rodentia	CABFON010023803.1	gb|RJWM01013064.1|	Dasyprocta punctata isolate BS37 DasPun_flattened_line_26119, whole genome shotgun sequence	95.977	696	28	0	525	1220	54987	54292	0	1131
Rodentia	CABFON010023920.1	gb|RJWM01036182.1|	Dasyprocta punctata isolate BS37 DasPun_flattened_line_72333, whole genome shotgun sequence	97.674	559	11	2	657	1214	14341	13784	0	959
Rodentia	CABFON010023956.1	gb|RJWM01020623.1|	Dasyprocta punctata isolate BS37 DasPun_flattened_line_41230, whole genome shotgun sequence	98.623	363	5	0	1	363	7954	7592	6.87e-180	643
Rodentia	CABFON010023974.1	gb|RJWM01008428.1|	Dasyprocta punctata isolate BS37 DasPun_flattened_line_16850, whole genome shotgun sequence	99.706	680	0	1	532	1211	54405	53728	0	1243
Rodentia	CABFON010024071.1	gb|RJWM01024416.1|	Dasyprocta punctata isolate BS37 DasPun_flattened_line_48811, whole genome shotgun sequence	96.015	1054	37	1	10	1063	24980	23932	0	1709
Rodentia	CABFON010024088.1	gb|RJWM01007312.1|	Dasyprocta punctata isolate BS37 DasPun_flattened_line_14618, whole genome shotgun sequence	100	656	0	0	1	656	13258	12603	0	1212
Rodentia	CABFON010024112.1	gb|RJWM01020553.1|	Dasyprocta punctata isolate BS37 DasPun_flattened_line_41090, whole genome shotgun sequence	96.346	1204	41	3	3	1204	26694	27896	0	1977
Rodentia	CABFON010024116.1	gb|RJWM01058799.1|	Dasyprocta punctata isolate BS37 DasPun_flattened_line_117539, whole genome shotgun sequence	95.36	1207	51	5	1	1204	2338	3542	0	1914
Rodentia	CABFON010024209.1	gb|RJWM01008828.1|	Dasyprocta punctata isolate BS37 DasPun_flattened_line_17650, whole genome shotgun sequence	99.274	689	4	1	369	1056	43619	44307	0	1243
Rodentia	CABFON010024258.1	gb|RJWM01000074.1|	Dasyprocta punctata isolate BS37 DasPun_flattened_line_146, whole genome shotgun sequence	99.171	362	3	0	1	362	139805	140166	0	652
Rodentia	CABFON010024274.1	gb|RJWM01014513.1|	Dasyprocta punctata isolate BS37 DasPun_flattened_line_29016, whole genome shotgun sequence	99.844	639	1	0	558	1196	25349	25987	0	1175
Rodentia	CABFON010024325.1	gb|RJWM01041989.1|	Dasyprocta punctata isolate BS37 DasPun_flattened_line_83942, whole genome shotgun sequence	98.946	569	6	0	106	674	9919	10487	0	1018
Rodentia	CABFON010024327.1	gb|RJWM01000097.1|	Dasyprocta punctata isolate BS37 DasPun_flattened_line_192, whole genome shotgun sequence	99.699	665	2	0	530	1194	35324	35988	0	1218
Rodentia	CABFON010024382.1	gb|RJWM01021828.1|	Dasyprocta punctata isolate BS37 DasPun_flattened_line_43638, whole genome shotgun sequence	98.842	518	2	1	674	1191	14085	13572	0	920
Rodentia	CABFON010024428.1	gb|RJWM01012436.1|	Dasyprocta punctata isolate BS37 DasPun_flattened_line_24864, whole genome shotgun sequence	99.063	427	4	0	324	750	18951	19377	0	767
Rodentia	CABFON010024444.1	gb|RJWM01009019.1|	Dasyprocta punctata isolate BS37 DasPun_flattened_line_18032, whole genome shotgun sequence	98.704	463	5	1	1	463	23938	24399	0	821
Rodentia	CABFON010024622.1	gb|RJWM01039915.1|	Dasyprocta punctata isolate BS37 DasPun_flattened_line_79795, whole genome shotgun sequence	98.569	489	6	1	11	499	10775	10288	0	863
Rodentia	CABFON010024625.1	gb|RJWM01000813.1|	Dasyprocta punctata isolate BS37 DasPun_flattened_line_1624, whole genome shotgun sequence	98.736	712	9	0	402	1113	82431	83142	0	1266
Rodentia	CABFON010024689.1	gb|RJWM01001472.1|	Dasyprocta punctata isolate BS37 DasPun_flattened_line_2940, whole genome shotgun sequence	99.191	742	6	0	1	742	32041	31300	0	1338
Rodentia	CABFON010024811.1	gb|RJWM01032471.1|	Dasyprocta punctata isolate BS37 DasPun_flattened_line_64915, whole genome shotgun sequence	95.383	1148	50	3	1	1148	3741	4885	0	1823
Rodentia	CABFON010024812.1	gb|RJWM01010999.1|	Dasyprocta punctata isolate BS37 DasPun_flattened_line_21991, whole genome shotgun sequence	98.89	1171	13	0	1	1171	13658	12488	0	2091
Rodentia	CABFON010024873.1	gb|RJWM01003008.1|	Dasyprocta punctata isolate BS37 DasPun_flattened_line_6011, whole genome shotgun sequence	87.939	655	74	5	45	695	83595	84248	0	767
Rodentia	CABFON010024938.1	gb|RJWM01024260.1|	Dasyprocta punctata isolate BS37 DasPun_flattened_line_48499, whole genome shotgun sequence	99.503	604	1	1	1	604	16752	16151	0	1098
Rodentia	CABFON010024973.1	gb|RJWM01016038.1|	Dasyprocta punctata isolate BS37 DasPun_flattened_line_32066, whole genome shotgun sequence	99.742	1163	3	0	1	1163	3602	4764	0	2132
Rodentia	CABFON010025094.1	gb|RJWM01005044.1|	Dasyprocta punctata isolate BS37 DasPun_flattened_line_10083, whole genome shotgun sequence	91.941	943	50	16	235	1158	67820	66885	0	1297
Rodentia	CABFON010025123.1	gb|RJWM01003455.1|	Dasyprocta punctata isolate BS37 DasPun_flattened_line_6905, whole genome shotgun sequence	98.19	1160	17	3	1	1157	112057	113215	0	2023
Rodentia	CABFON010025133.1	gb|RJWM01000312.1|	Dasyprocta punctata isolate BS37 DasPun_flattened_line_622, whole genome shotgun sequence	98.949	761	5	1	1	758	179720	180480	0	1358
Rodentia	CABFON010025155.1	gb|RJWM01009559.1|	Dasyprocta punctata isolate BS37 DasPun_flattened_line_19112, whole genome shotgun sequence	99.345	458	2	1	111	568	51714	51258	0	828
Rodentia	CABFON010025308.1	gb|RJWM01033398.1|	Dasyprocta punctata isolate BS37 DasPun_flattened_line_66767, whole genome shotgun sequence	99.518	623	3	0	526	1148	16294	15672	0	1134
Rodentia	CABFON010025382.1	gb|RJWM01001721.1|	Dasyprocta punctata isolate BS37 DasPun_flattened_line_3438, whole genome shotgun sequence	100	327	0	0	230	556	92614	92288	3.06e-168	604
Rodentia	CABFON010025431.1	gb|RJWM01020106.1|	Dasyprocta punctata isolate BS37 DasPun_flattened_line_40196, whole genome shotgun sequence	94.347	743	28	6	1	739	26162	26894	0	1127
Rodentia	CABFON010025525.1	gb|RJWM01012686.1|	Dasyprocta punctata isolate BS37 DasPun_flattened_line_25364, whole genome shotgun sequence	89.871	622	48	7	521	1139	8181	7572	0	785
Rodentia	CABFON010025561.1	gb|RJWM01018473.1|	Dasyprocta punctata isolate BS37 DasPun_flattened_line_36933, whole genome shotgun sequence	94.504	655	32	3	1	652	23372	22719	0	1007
Rodentia	CABFON010025624.1	gb|RJWM01000584.1|	Dasyprocta punctata isolate BS37 DasPun_flattened_line_1166, whole genome shotgun sequence	98.17	601	11	0	534	1134	112160	112760	0	1050
Rodentia	CABFON010025625.1	gb|RJWM01005076.1|	Dasyprocta punctata isolate BS37 DasPun_flattened_line_10147, whole genome shotgun sequence	94.178	979	49	3	1	977	78686	77714	0	1485
Rodentia	CABFON010025651.1	gb|RJWM01022541.1|	Dasyprocta punctata isolate BS37 DasPun_flattened_line_45062, whole genome shotgun sequence	99.33	746	4	1	388	1132	13648	14393	0	1349
Rodentia	CABFON010025675.1	gb|RJWM01002201.1|	Dasyprocta punctata isolate BS37 DasPun_flattened_line_4398, whole genome shotgun sequence	99.735	1131	3	0	1	1131	114965	116095	0	2073
Rodentia	CABFON010025705.1	gb|RJWM01010236.1|	Dasyprocta punctata isolate BS37 DasPun_flattened_line_20466, whole genome shotgun sequence	99.863	732	1	0	399	1130	14385	13654	0	1347
Rodentia	CABFON010025720.1	gb|RJWM01000781.1|	Dasyprocta punctata isolate BS37 DasPun_flattened_line_1560, whole genome shotgun sequence	97.059	1088	30	2	1	1086	44070	42983	0	1831
Rodentia	CABFON010025722.1	gb|RJWM01000143.1|	Dasyprocta punctata isolate BS37 DasPun_flattened_line_284, whole genome shotgun sequence	97.448	1019	22	2	111	1129	151358	150344	0	1735
Rodentia	CABFON010025724.1	gb|RJWM01000016.1|	Dasyprocta punctata isolate BS37 DasPun_flattened_line_30, whole genome shotgun sequence	99.828	582	1	0	1	582	31227	30646	0	1070
Rodentia	CABFON010025725.1	gb|RJWM01029538.1|	Dasyprocta punctata isolate BS37 DasPun_flattened_line_59052, whole genome shotgun sequence	95.629	572	21	3	561	1129	1468	898	0	915
Rodentia	CABFON010025747.1	gb|RJWM01026773.1|	Dasyprocta punctata isolate BS37 DasPun_flattened_line_53524, whole genome shotgun sequence	99.505	404	2	0	1	404	11962	12365	0	736
Rodentia	CABFON010025766.1	gb|RJWM01014407.1|	Dasyprocta punctata isolate BS37 DasPun_flattened_line_28804, whole genome shotgun sequence	99.138	348	3	0	326	673	2909	2562	6.42e-175	627
Rodentia	CABFON010025798.1	gb|RJWM01076675.1|	Dasyprocta punctata isolate BS37 DasPun_flattened_line_153271, whole genome shotgun sequence	99.201	1126	8	1	1	1126	2043	3167	0	2028
Rodentia	CABFON010025823.1	gb|RJWM01001801.1|	Dasyprocta punctata isolate BS37 DasPun_flattened_line_3598, whole genome shotgun sequence	99.174	605	3	1	521	1125	111870	112472	0	1088
Rodentia	CABFON010025871.1	gb|RJWM01002517.1|	Dasyprocta punctata isolate BS37 DasPun_flattened_line_5029, whole genome shotgun sequence	98.286	350	5	1	245	594	100306	100654	1.79e-170	612
Rodentia	CABFON010025911.1	gb|RJWM01000625.1|	Dasyprocta punctata isolate BS37 DasPun_flattened_line_1248, whole genome shotgun sequence	99.911	1121	1	0	1	1121	40558	39438	0	2065
Rodentia	CABFON010026000.1	gb|RJWM01007064.1|	Dasyprocta punctata isolate BS37 DasPun_flattened_line_14122, whole genome shotgun sequence	90.063	1117	107	4	6	1118	52119	51003	0	1445
Rodentia	CABFON010026028.1	gb|RJWM01003556.1|	Dasyprocta punctata isolate BS37 DasPun_flattened_line_7107, whole genome shotgun sequence	99.825	571	1	0	546	1116	64376	64946	0	1050
Rodentia	CABFON010026048.1	gb|RJWM01118390.1|	Dasyprocta punctata isolate BS37 DasPun_flattened_line_236666, whole genome shotgun sequence	96.498	1028	29	4	94	1116	2357	1332	0	1692
Rodentia	CABFON010026072.1	gb|RJWM01040043.1|	Dasyprocta punctata isolate BS37 DasPun_flattened_line_80051, whole genome shotgun sequence	99.613	517	2	0	598	1114	7917	8433	0	944
Rodentia	CABFON010026095.1	gb|RJWM01002429.1|	Dasyprocta punctata isolate BS37 DasPun_flattened_line_4853, whole genome shotgun sequence	98.874	977	5	1	143	1113	123745	124721	0	1738
Rodentia	CABFON010026096.1	gb|RJWM01000823.1|	Dasyprocta punctata isolate BS37 DasPun_flattened_line_1644, whole genome shotgun sequence	98.582	423	4	1	1	423	91533	91953	0	747
Rodentia	CABFON010026097.1	gb|RJWM01008339.1|	Dasyprocta punctata isolate BS37 DasPun_flattened_line_16672, whole genome shotgun sequence	98.546	619	9	0	1	619	42787	43405	0	1094
Rodentia	CABFON010026119.1	gb|RJWM01194229.1|	Dasyprocta punctata isolate BS37 DasPun_flattened_line_388313, whole genome shotgun sequence	98.988	593	2	4	1	589	593	1	0	1059
Rodentia	CABFON010026139.1	gb|RJWM01010435.1|	Dasyprocta punctata isolate BS37 DasPun_flattened_line_20864, whole genome shotgun sequence	95.812	764	19	8	1	763	52743	53494	0	1221
Rodentia	CABFON010026180.1	gb|RJWM01002770.1|	Dasyprocta punctata isolate BS37 DasPun_flattened_line_5535, whole genome shotgun sequence	99.545	660	3	0	450	1109	66916	66257	0	1203
Rodentia	CABFON010026207.1	gb|RJWM01017291.1|	Dasyprocta punctata isolate BS37 DasPun_flattened_line_34571, whole genome shotgun sequence	97.302	593	16	0	516	1108	38409	39001	0	1007
Rodentia	CABFON010026309.1	gb|RJWM01155148.1|	Dasyprocta punctata isolate BS37 DasPun_flattened_line_310165, whole genome shotgun sequence	96.561	1105	32	5	1	1101	1305	203	0	1825
Rodentia	CABFON010026415.1	gb|RJWM01020902.1|	Dasyprocta punctata isolate BS37 DasPun_flattened_line_41787, whole genome shotgun sequence	99.491	393	2	0	708	1100	13501	13109	0	715
Rodentia	CABFON010026418.1	gb|RJWM01063497.1|	Dasyprocta punctata isolate BS37 DasPun_flattened_line_126929, whole genome shotgun sequence	97.459	1102	26	2	1	1100	3989	5090	0	1879
Rodentia	CABFON010026444.1	gb|RJWM01012545.1|	Dasyprocta punctata isolate BS37 DasPun_flattened_line_25082, whole genome shotgun sequence	99.364	629	3	1	471	1099	54081	54708	0	1138
Rodentia	CABFON010026447.1	gb|RJWM01226533.1|	Dasyprocta punctata isolate BS37 DasPun_flattened_line_452906, whole genome shotgun sequence	97.003	734	21	1	366	1099	791	59	0	1232
Rodentia	CABFON010026448.1	gb|RJWM01015404.1|	Dasyprocta punctata isolate BS37 DasPun_flattened_line_30798, whole genome shotgun sequence	99.116	679	6	0	3	681	42632	41954	0	1221
Rodentia	CABFON010026488.1	gb|RJWM01027442.1|	Dasyprocta punctata isolate BS37 DasPun_flattened_line_54862, whole genome shotgun sequence	98.628	583	8	0	2	584	11383	10801	0	1033
Rodentia	CABFON010026490.1	gb|RJWM01007948.1|	Dasyprocta punctata isolate BS37 DasPun_flattened_line_15890, whole genome shotgun sequence	98.884	448	5	0	281	728	40395	39948	0	800
Rodentia	CABFON010026543.1	gb|RJWM01002385.1|	Dasyprocta punctata isolate BS37 DasPun_flattened_line_4765, whole genome shotgun sequence	95.409	806	23	9	1	799	73407	74205	0	1271
Rodentia	CABFON010026616.1	gb|RJWM01001544.1|	Dasyprocta punctata isolate BS37 DasPun_flattened_line_3084, whole genome shotgun sequence	99.129	919	8	0	174	1092	20274	19356	0	1653
Rodentia	CABFON010026639.1	gb|RJWM01165660.1|	Dasyprocta punctata isolate BS37 DasPun_flattened_line_331188, whole genome shotgun sequence	95.292	701	27	2	1	695	807	1507	0	1107
Rodentia	CABFON010026694.1	gb|RJWM01003731.1|	Dasyprocta punctata isolate BS37 DasPun_flattened_line_7457, whole genome shotgun sequence	92.101	595	37	6	502	1090	89114	88524	0	830
Rodentia	CABFON010026725.1	gb|RJWM01045956.1|	Dasyprocta punctata isolate BS37 DasPun_flattened_line_91870, whole genome shotgun sequence	92.517	588	29	12	1	577	4025	4608	0	828
Rodentia	CABFON010026726.1	gb|RJWM01008580.1|	Dasyprocta punctata isolate BS37 DasPun_flattened_line_17154, whole genome shotgun sequence	98.839	603	5	1	1	603	14908	15508	0	1074
Rodentia	CABFON010026727.1	gb|RJWM01048211.1|	Dasyprocta punctata isolate BS37 DasPun_flattened_line_96376, whole genome shotgun sequence	100	461	0	0	1	461	3093	2633	0	852
Rodentia	CABFON010026728.1	gb|RJWM01035144.1|	Dasyprocta punctata isolate BS37 DasPun_flattened_line_70258, whole genome shotgun sequence	95.578	588	24	2	502	1087	5634	6221	0	941
Rodentia	CABFON010026748.1	gb|RJWM01009667.1|	Dasyprocta punctata isolate BS37 DasPun_flattened_line_19328, whole genome shotgun sequence	97.822	505	11	0	1	505	1337	1841	0	872
Rodentia	CABFON010026749.1	gb|RJWM01119319.1|	Dasyprocta punctata isolate BS37 DasPun_flattened_line_238523, whole genome shotgun sequence	92.651	762	47	9	331	1087	829	72	0	1088
Rodentia	CABFON010026751.1	gb|RJWM01017490.1|	Dasyprocta punctata isolate BS37 DasPun_flattened_line_34968, whole genome shotgun sequence	98.818	592	6	1	1	591	24969	24378	0	1053
Rodentia	CABFON010026769.1	gb|RJWM01004791.1|	Dasyprocta punctata isolate BS37 DasPun_flattened_line_9577, whole genome shotgun sequence	99.688	320	1	0	1	320	84691	84372	1.05e-162	586
Rodentia	CABFON010026785.1	gb|RJWM01002899.1|	Dasyprocta punctata isolate BS37 DasPun_flattened_line_5793, whole genome shotgun sequence	98.802	1085	3	1	1	1085	72099	71025	0	1923
Rodentia	CABFON010026786.1	gb|RJWM01016778.1|	Dasyprocta punctata isolate BS37 DasPun_flattened_line_33545, whole genome shotgun sequence	94.386	570	31	1	516	1085	16648	16080	0	874
Rodentia	CABFON010026787.1	gb|RJWM01115341.1|	Dasyprocta punctata isolate BS37 DasPun_flattened_line_230570, whole genome shotgun sequence	97.516	1087	25	1	1	1085	1135	49	0	1857
Rodentia	CABFON010026842.1	gb|RJWM01011582.1|	Dasyprocta punctata isolate BS37 DasPun_flattened_line_23156, whole genome shotgun sequence	98.883	537	6	0	405	941	13668	13132	0	959
Rodentia	CABFON010026899.1	gb|RJWM01013329.1|	Dasyprocta punctata isolate BS37 DasPun_flattened_line_26649, whole genome shotgun sequence	98.799	583	7	0	1	583	18300	17718	0	1038
Rodentia	CABFON010026961.1	gb|RJWM01008545.1|	Dasyprocta punctata isolate BS37 DasPun_flattened_line_17084, whole genome shotgun sequence	97.626	969	18	2	1	969	40895	41858	0	1657
Rodentia	CABFON010026964.1	gb|RJWM01137509.1|	Dasyprocta punctata isolate BS37 DasPun_flattened_line_274895, whole genome shotgun sequence	98.63	438	3	2	1	435	1751	1314	0	773
Rodentia	CABFON010026968.1	gb|RJWM01039832.1|	Dasyprocta punctata isolate BS37 DasPun_flattened_line_79629, whole genome shotgun sequence	99.881	839	1	0	1	839	6962	6124	0	1544
Rodentia	CABFON010026983.1	gb|RJWM01006351.1|	Dasyprocta punctata isolate BS37 DasPun_flattened_line_12696, whole genome shotgun sequence	99.165	479	2	2	601	1077	61700	61222	0	861
Rodentia	CABFON010027007.1	gb|RJWM01000894.1|	Dasyprocta punctata isolate BS37 DasPun_flattened_line_1786, whole genome shotgun sequence	99.647	849	3	0	1	849	45345	46193	0	1552
Rodentia	CABFON010027029.1	gb|RJWM01013560.1|	Dasyprocta punctata isolate BS37 DasPun_flattened_line_27111, whole genome shotgun sequence	96.729	428	13	1	648	1075	23930	24356	0	712
Rodentia	CABFON010027052.1	gb|RJWM01001639.1|	Dasyprocta punctata isolate BS37 DasPun_flattened_line_3274, whole genome shotgun sequence	99.561	456	2	0	444	899	7859	8314	0	832
Rodentia	CABFON010027077.1	gb|RJWM01050487.1|	Dasyprocta punctata isolate BS37 DasPun_flattened_line_100925, whole genome shotgun sequence	99.764	423	1	0	651	1073	2256	1834	0	776
Rodentia	CABFON010027078.1	gb|RJWM01000336.1|	Dasyprocta punctata isolate BS37 DasPun_flattened_line_670, whole genome shotgun sequence	99.186	983	6	2	1	983	43110	44090	0	1770
Rodentia	CABFON010027103.1	gb|RJWM01007659.1|	Dasyprocta punctata isolate BS37 DasPun_flattened_line_15312, whole genome shotgun sequence	98.579	563	5	2	1	562	61841	61281	0	992
Rodentia	CABFON010027170.1	gb|RJWM01096348.1|	Dasyprocta punctata isolate BS37 DasPun_flattened_line_192601, whole genome shotgun sequence	98.224	1070	19	0	1	1070	409	1478	0	1871
Rodentia	CABFON010027171.1	gb|RJWM01008025.1|	Dasyprocta punctata isolate BS37 DasPun_flattened_line_16044, whole genome shotgun sequence	99.735	377	1	0	1	377	54751	55127	0	691
Rodentia	CABFON010027197.1	gb|RJWT010032299.1|	Cuniculus paca isolate BS43 CunPac_flattened_line_64568, whole genome shotgun sequence	93.738	1054	58	5	10	1061	2188	3235	0	1574
Rodentia	CABFON010027214.1	gb|RJWM01000964.1|	Dasyprocta punctata isolate BS37 DasPun_flattened_line_1926, whole genome shotgun sequence	94.062	1061	52	6	11	1067	134920	135973	0	1600
Rodentia	CABFON010027257.1	gb|RJWM01013660.1|	Dasyprocta punctata isolate BS37 DasPun_flattened_line_27311, whole genome shotgun sequence	99.455	550	1	1	1	550	25615	26162	0	998
Rodentia	CABFON010027258.1	gb|RJWM01005481.1|	Dasyprocta punctata isolate BS37 DasPun_flattened_line_10957, whole genome shotgun sequence	99.592	490	2	0	415	904	14044	14533	0	894
Rodentia	CABFON010027259.1	gb|RJWM01003722.1|	Dasyprocta punctata isolate BS37 DasPun_flattened_line_7439, whole genome shotgun sequence	100	391	0	0	565	955	35743	35353	0	723
Rodentia	CABFON010027260.1	gb|RJWM01006781.1|	Dasyprocta punctata isolate BS37 DasPun_flattened_line_13556, whole genome shotgun sequence	97.98	396	8	0	1	396	72611	72216	0	688
Rodentia	CABFON010027333.1	gb|RJWM01000286.1|	Dasyprocta punctata isolate BS37 DasPun_flattened_line_570, whole genome shotgun sequence	100	611	0	0	452	1062	61694	61084	0	1129
Rodentia	CABFON010027336.1	gb|RJWM01003041.1|	Dasyprocta punctata isolate BS37 DasPun_flattened_line_6077, whole genome shotgun sequence	99.433	353	2	0	710	1062	171	523	2.16e-179	641
Rodentia	CABFON010027337.1	gb|RJWM01040142.1|	Dasyprocta punctata isolate BS37 DasPun_flattened_line_80249, whole genome shotgun sequence	95.176	767	28	7	298	1062	3908	3149	0	1203
Rodentia	CABFON010027354.1	gb|RJWM01025765.1|	Dasyprocta punctata isolate BS37 DasPun_flattened_line_51509, whole genome shotgun sequence	99.184	613	4	1	1	612	13550	12938	0	1103
Rodentia	CABFON010027403.1	gb|RJWM01170343.1|	Dasyprocta punctata isolate BS37 DasPun_flattened_line_340551, whole genome shotgun sequence	90.198	1061	78	16	1	1054	1468	427	0	1360
Rodentia	CABFON010027405.1	gb|RJWM01000051.1|	Dasyprocta punctata isolate BS37 DasPun_flattened_line_100, whole genome shotgun sequence	98.253	458	6	2	603	1059	278099	277643	0	800
Rodentia	CABFON010027424.1	gb|RJWM01019465.1|	Dasyprocta punctata isolate BS37 DasPun_flattened_line_38915, whole genome shotgun sequence	94.213	553	29	3	226	777	6711	7261	0	841
Rodentia	CABFON010027474.1	gb|RJWM01002177.1|	Dasyprocta punctata isolate BS37 DasPun_flattened_line_4350, whole genome shotgun sequence	99.289	422	3	0	255	676	53850	54271	0	763
Rodentia	CABFON010027479.1	gb|RJWM01025282.1|	Dasyprocta punctata isolate BS37 DasPun_flattened_line_50543, whole genome shotgun sequence	99.716	1056	3	0	1	1056	7057	6002	0	1934
Rodentia	CABFON010027498.1	gb|RJWM01025972.1|	Dasyprocta punctata isolate BS37 DasPun_flattened_line_51923, whole genome shotgun sequence	97.438	1015	24	2	42	1055	17246	18259	0	1729
Rodentia	CABFON010027522.1	gb|RJWM01283943.1|	Dasyprocta punctata isolate BS37 DasPun_flattened_line_567714, whole genome shotgun sequence	98.253	458	8	0	428	885	461	4	0	802
Rodentia	CABFON010027524.1	gb|RJWM01006420.1|	Dasyprocta punctata isolate BS37 DasPun_flattened_line_12834, whole genome shotgun sequence	98.342	603	9	1	1	603	17376	17977	0	1057
Rodentia	CABFON010027554.1	gb|RJWM01000510.1|	Dasyprocta punctata isolate BS37 DasPun_flattened_line_1018, whole genome shotgun sequence	99.223	515	4	0	1	515	95925	95411	0	929
Rodentia	CABFON010027590.1	gb|RJWM01000586.1|	Dasyprocta punctata isolate BS37 DasPun_flattened_line_1170, whole genome shotgun sequence	99.451	546	1	2	241	784	196340	196885	0	990
Rodentia	CABFON010027614.1	gb|RJWM01001255.1|	Dasyprocta punctata isolate BS37 DasPun_flattened_line_2507, whole genome shotgun sequence	93.906	361	17	5	694	1052	125758	125401	8.01e-149	540
Rodentia	CABFON010027615.1	gb|RJWM01012564.1|	Dasyprocta punctata isolate BS37 DasPun_flattened_line_25120, whole genome shotgun sequence	98.891	451	2	3	601	1051	43412	42965	0	802
Rodentia	CABFON010027617.1	gb|RJWM01011306.1|	Dasyprocta punctata isolate BS37 DasPun_flattened_line_22604, whole genome shotgun sequence	98.829	683	7	1	370	1051	54790	55472	0	1216
Rodentia	CABFON010027650.1	gb|RJWM01052141.1|	Dasyprocta punctata isolate BS37 DasPun_flattened_line_104231, whole genome shotgun sequence	97.134	628	11	6	1	624	6453	7077	0	1053
Rodentia	CABFON010027675.1	gb|RJWM01001196.1|	Dasyprocta punctata isolate BS37 DasPun_flattened_line_2389, whole genome shotgun sequence	99.34	758	5	0	1	758	50436	49679	0	1373
Rodentia	CABFON010027706.1	gb|RJWM01221691.1|	Dasyprocta punctata isolate BS37 DasPun_flattened_line_443225, whole genome shotgun sequence	98.818	423	5	0	312	734	1	423	0	754
Rodentia	CABFON010027807.1	gb|RJWM01043164.1|	Dasyprocta punctata isolate BS37 DasPun_flattened_line_86289, whole genome shotgun sequence	95.876	388	15	1	329	716	8613	8227	5.93e-175	627
Rodentia	CABFON010027808.1	gb|RJWM01050724.1|	Dasyprocta punctata isolate BS37 DasPun_flattened_line_101398, whole genome shotgun sequence	96.506	1059	11	10	1	1044	2622	1575	0	1727
Rodentia	CABFON010027829.1	gb|RJWM01002032.1|	Dasyprocta punctata isolate BS37 DasPun_flattened_line_4060, whole genome shotgun sequence	99.254	670	5	0	1	670	58423	59092	0	1210
Rodentia	CABFON010027884.1	gb|RJWM01004907.1|	Dasyprocta punctata isolate BS37 DasPun_flattened_line_9809, whole genome shotgun sequence	99.119	681	6	0	361	1041	917	1597	0	1225
Rodentia	CABFON010027886.1	gb|RJWM01005419.1|	Dasyprocta punctata isolate BS37 DasPun_flattened_line_10833, whole genome shotgun sequence	92.623	488	32	3	558	1041	16387	15900	0	699
Rodentia	CABFON010027887.1	gb|RJWM01003877.1|	Dasyprocta punctata isolate BS37 DasPun_flattened_line_7749, whole genome shotgun sequence	88.101	832	68	18	237	1041	9353	8526	0	959
Rodentia	CABFON010027929.1	gb|RJWM01006686.1|	Dasyprocta punctata isolate BS37 DasPun_flattened_line_13366, whole genome shotgun sequence	99.347	613	2	1	430	1040	54062	53450	0	1109
Rodentia	CABFON010027932.1	gb|RJWM01197091.1|	Dasyprocta punctata isolate BS37 DasPun_flattened_line_394035, whole genome shotgun sequence	95.274	804	28	8	1	800	934	137	0	1266
Rodentia	CABFON010027947.1	gb|RJWM01029829.1|	Dasyprocta punctata isolate BS37 DasPun_flattened_line_59634, whole genome shotgun sequence	98.37	675	5	2	365	1039	5477	6145	0	1181
Rodentia	CABFON010027983.1	gb|RJWM01036032.1|	Dasyprocta punctata isolate BS37 DasPun_flattened_line_72033, whole genome shotgun sequence	97.5	1040	24	1	1	1038	6508	7547	0	1775
Rodentia	CABFON010027984.1	gb|RJWM01054980.1|	Dasyprocta punctata isolate BS37 DasPun_flattened_line_109904, whole genome shotgun sequence	98.507	536	8	0	1	536	2239	1704	0	946
Rodentia	CABFON010028016.1	gb|RJWM01000363.1|	Dasyprocta punctata isolate BS37 DasPun_flattened_line_724, whole genome shotgun sequence	99.425	348	1	1	690	1037	26312	26658	4.55e-176	630
Rodentia	CABFON010028038.1	gb|RJWM01027160.1|	Dasyprocta punctata isolate BS37 DasPun_flattened_line_54298, whole genome shotgun sequence	98.364	428	6	1	1	427	9257	8830	0	750
Rodentia	CABFON010028042.1	gb|RJWM01002201.1|	Dasyprocta punctata isolate BS37 DasPun_flattened_line_4398, whole genome shotgun sequence	98.349	424	2	1	339	762	26334	25916	0	739
Rodentia	CABFON010028066.1	gb|RJWM01140886.1|	Dasyprocta punctata isolate BS37 DasPun_flattened_line_281647, whole genome shotgun sequence	98.438	640	10	0	212	851	2041	1402	0	1127
Rodentia	CABFON010028067.1	gb|RJWM01000362.1|	Dasyprocta punctata isolate BS37 DasPun_flattened_line_722, whole genome shotgun sequence	99.577	946	4	0	1	946	132089	133034	0	1725
Rodentia	CABFON010028089.1	gb|RJWM01029023.1|	Dasyprocta punctata isolate BS37 DasPun_flattened_line_58022, whole genome shotgun sequence	94.061	724	35	7	12	730	17037	16317	0	1092
Rodentia	CABFON010028090.1	gb|RJWM01008733.1|	Dasyprocta punctata isolate BS37 DasPun_flattened_line_17460, whole genome shotgun sequence	99.318	440	3	0	595	1034	26107	26546	0	797
Rodentia	CABFON010028091.1	gb|RJWM01018803.1|	Dasyprocta punctata isolate BS37 DasPun_flattened_line_37593, whole genome shotgun sequence	96.189	656	21	3	1	656	13448	14099	0	1070
Rodentia	CABFON010028128.1	gb|RJWM01031701.1|	Dasyprocta punctata isolate BS37 DasPun_flattened_line_63375, whole genome shotgun sequence	97.902	715	13	2	320	1033	8711	7998	0	1236
Rodentia	CABFON010028131.1	gb|RJWM01021158.1|	Dasyprocta punctata isolate BS37 DasPun_flattened_line_42299, whole genome shotgun sequence	91.722	906	57	9	141	1033	12863	13763	0	1242
Rodentia	CABFON010028132.1	gb|RJWM01008253.1|	Dasyprocta punctata isolate BS37 DasPun_flattened_line_16500, whole genome shotgun sequence	100	361	0	0	673	1033	27225	26865	0	667
Rodentia	CABFON010028157.1	gb|RJWM01031277.1|	Dasyprocta punctata isolate BS37 DasPun_flattened_line_62527, whole genome shotgun sequence	98.133	750	11	1	1	750	13990	14736	0	1304
Rodentia	CABFON010028188.1	gb|RJWM01024009.1|	Dasyprocta punctata isolate BS37 DasPun_flattened_line_47997, whole genome shotgun sequence	98.619	507	7	0	525	1031	19559	20065	0	898
Rodentia	CABFON010028192.1	gb|RJWM01075994.1|	Dasyprocta punctata isolate BS37 DasPun_flattened_line_151910, whole genome shotgun sequence	98.673	603	7	1	429	1031	3673	3072	0	1068
Rodentia	CABFON010028221.1	gb|RJWM01002935.1|	Dasyprocta punctata isolate BS37 DasPun_flattened_line_5865, whole genome shotgun sequence	99.397	663	3	1	1	663	50878	51539	0	1201
Rodentia	CABFON010028273.1	gb|RJWM01002368.1|	Dasyprocta punctata isolate BS37 DasPun_flattened_line_4731, whole genome shotgun sequence	91.61	1037	77	7	1	1028	22073	21038	0	1424
Rodentia	CABFON010028297.1	gb|RJWM01013738.1|	Dasyprocta punctata isolate BS37 DasPun_flattened_line_27467, whole genome shotgun sequence	99.432	528	3	0	1	528	47915	48442	0	959
Rodentia	CABFON010028355.1	gb|RJWM01000455.1|	Dasyprocta punctata isolate BS37 DasPun_flattened_line_908, whole genome shotgun sequence	99.405	336	2	0	690	1025	213205	213540	5.86e-170	610
Rodentia	CABFON010028357.1	gb|RJWM01026715.1|	Dasyprocta punctata isolate BS37 DasPun_flattened_line_53408, whole genome shotgun sequence	97.949	390	8	0	1	390	14824	14435	0	676
Rodentia	CABFON010028358.1	gb|RJWM01021842.1|	Dasyprocta punctata isolate BS37 DasPun_flattened_line_43666, whole genome shotgun sequence	96.536	433	12	1	593	1025	26829	27258	0	713
Rodentia	CABFON010028361.1	gb|RJWM01009061.1|	Dasyprocta punctata isolate BS37 DasPun_flattened_line_18116, whole genome shotgun sequence	92.609	663	34	10	3	656	54868	55524	0	939
Rodentia	CABFON010028382.1	gb|RJWM01218508.1|	Dasyprocta punctata isolate BS37 DasPun_flattened_line_436859, whole genome shotgun sequence	99.807	517	1	0	508	1024	564	48	0	950
Rodentia	CABFON010028411.1	gb|RJWM01022281.1|	Dasyprocta punctata isolate BS37 DasPun_flattened_line_44543, whole genome shotgun sequence	99.223	386	3	0	1	386	20326	19941	0	697
Rodentia	CABFON010028412.1	gb|RJWM01016158.1|	Dasyprocta punctata isolate BS37 DasPun_flattened_line_32306, whole genome shotgun sequence	98.853	523	6	0	501	1023	33437	32915	0	933
Rodentia	CABFON010028413.1	gb|RJWM01027431.1|	Dasyprocta punctata isolate BS37 DasPun_flattened_line_54840, whole genome shotgun sequence	99.169	842	7	0	22	863	21132	20291	0	1517
Rodentia	CABFON010028464.1	gb|RJWM01002314.1|	Dasyprocta punctata isolate BS37 DasPun_flattened_line_4623, whole genome shotgun sequence	98.058	721	14	0	301	1021	99239	99959	0	1254
Rodentia	CABFON010028486.1	gb|RJWM01057106.1|	Dasyprocta punctata isolate BS37 DasPun_flattened_line_114155, whole genome shotgun sequence	96.101	872	32	1	1	870	8425	7554	0	1421
Rodentia	CABFON010028573.1	gb|RJWM01018400.1|	Dasyprocta punctata isolate BS37 DasPun_flattened_line_36787, whole genome shotgun sequence	91.716	845	66	2	19	860	6823	5980	0	1170
Rodentia	CABFON010028597.1	gb|RJWM01000100.1|	Dasyprocta punctata isolate BS37 DasPun_flattened_line_198, whole genome shotgun sequence	99.114	1016	4	2	1	1016	260933	261943	0	1821
Rodentia	CABFON010028598.1	gb|RJWM01001398.1|	Dasyprocta punctata isolate BS37 DasPun_flattened_line_2793, whole genome shotgun sequence	99.138	812	6	1	159	969	59843	59032	0	1459
Rodentia	CABFON010028599.1	gb|RJWM01014870.1|	Dasyprocta punctata isolate BS37 DasPun_flattened_line_29730, whole genome shotgun sequence	98.23	678	7	3	1	673	1622	2299	0	1181
Rodentia	CABFON010028627.1	gb|RJWM01002636.1|	Dasyprocta punctata isolate BS37 DasPun_flattened_line_5267, whole genome shotgun sequence	99.205	629	4	1	388	1015	122231	122859	0	1133
Rodentia	CABFON010028628.1	gb|RJWM01007910.1|	Dasyprocta punctata isolate BS37 DasPun_flattened_line_15814, whole genome shotgun sequence	98.696	460	5	1	293	752	65240	65698	0	815
Rodentia	CABFON010028649.1	gb|RJWM01002383.1|	Dasyprocta punctata isolate BS37 DasPun_flattened_line_4761, whole genome shotgun sequence	100	464	0	0	551	1014	88029	87566	0	857
Rodentia	CABFON010028653.1	gb|RJWM01167290.1|	Dasyprocta punctata isolate BS37 DasPun_flattened_line_334446, whole genome shotgun sequence	97.247	1017	25	3	1	1014	532	1548	0	1720
Rodentia	CABFON010028686.1	gb|RJWM01003788.1|	Dasyprocta punctata isolate BS37 DasPun_flattened_line_7571, whole genome shotgun sequence	98.047	1024	9	5	1	1013	2312	3335	0	1770
Rodentia	CABFON010028687.1	gb|RJWM01029506.1|	Dasyprocta punctata isolate BS37 DasPun_flattened_line_58988, whole genome shotgun sequence	98.741	397	4	1	375	770	14069	13673	0	704
Rodentia	CABFON010028743.1	gb|RJWM01013379.1|	Dasyprocta punctata isolate BS37 DasPun_flattened_line_26749, whole genome shotgun sequence	100	783	0	0	229	1011	15934	16716	0	1447
Rodentia	CABFON010028770.1	gb|RJWM01027022.1|	Dasyprocta punctata isolate BS37 DasPun_flattened_line_54022, whole genome shotgun sequence	100	664	0	0	1	664	26015	26678	0	1227
Rodentia	CABFON010028780.1	gb|RJWM01148740.1|	Dasyprocta punctata isolate BS37 DasPun_flattened_line_297351, whole genome shotgun sequence	96.755	986	29	2	28	1010	895	1880	0	1640
Rodentia	CABFON010028781.1	gb|RJWM01016877.1|	Dasyprocta punctata isolate BS37 DasPun_flattened_line_33743, whole genome shotgun sequence	95.059	1012	40	5	1	1010	34008	35011	0	1583
Rodentia	CABFON010028810.1	gb|RJWM01000704.1|	Dasyprocta punctata isolate BS37 DasPun_flattened_line_1406, whole genome shotgun sequence	99.001	701	7	0	309	1009	77508	78208	0	1256
Rodentia	CABFON010028811.1	gb|RJWM01007806.1|	Dasyprocta punctata isolate BS37 DasPun_flattened_line_15606, whole genome shotgun sequence	99.405	1009	5	1	1	1009	41378	40371	0	1829
Rodentia	CABFON010028832.1	gb|RJWM01030191.1|	Dasyprocta punctata isolate BS37 DasPun_flattened_line_60358, whole genome shotgun sequence	99.152	825	7	0	184	1008	7863	8687	0	1485
Rodentia	CABFON010028834.1	gb|RJWM01028657.1|	Dasyprocta punctata isolate BS37 DasPun_flattened_line_57290, whole genome shotgun sequence	94.606	686	36	1	9	693	12313	12998	0	1061
Rodentia	CABFON010028836.1	gb|RJWM01009559.1|	Dasyprocta punctata isolate BS37 DasPun_flattened_line_19112, whole genome shotgun sequence	97.717	657	8	2	1	657	51226	50577	0	1123
Rodentia	CABFON010028879.1	gb|RJWM01004101.1|	Dasyprocta punctata isolate BS37 DasPun_flattened_line_8197, whole genome shotgun sequence	96.981	530	15	1	1	529	6365	6894	0	889
Rodentia	CABFON010028880.1	gb|RJWM01010318.1|	Dasyprocta punctata isolate BS37 DasPun_flattened_line_20630, whole genome shotgun sequence	97.41	695	18	0	313	1007	17436	18130	0	1184
Rodentia	CABFON010028904.1	gb|RJWM01015869.1|	Dasyprocta punctata isolate BS37 DasPun_flattened_line_31728, whole genome shotgun sequence	99.736	379	1	0	270	648	42943	43321	0	695
Rodentia	CABFON010028906.1	gb|RJWM01007369.1|	Dasyprocta punctata isolate BS37 DasPun_flattened_line_14732, whole genome shotgun sequence	99.014	1014	2	1	1	1006	76461	75448	0	1810
Rodentia	CABFON010028955.1	gb|RJWM01002878.1|	Dasyprocta punctata isolate BS37 DasPun_flattened_line_5751, whole genome shotgun sequence	98.454	388	5	1	460	846	22283	22670	0	682
Rodentia	CABFON010028985.1	gb|RJWM01021631.1|	Dasyprocta punctata isolate BS37 DasPun_flattened_line_43245, whole genome shotgun sequence	98.671	301	3	1	368	668	32035	32334	1.28e-146	532
Rodentia	CABFON010029048.1	gb|RJWM01000968.1|	Dasyprocta punctata isolate BS37 DasPun_flattened_line_1934, whole genome shotgun sequence	99.648	568	2	0	434	1001	40869	41436	0	1038
Rodentia	CABFON010029073.1	gb|RJWM01022601.1|	Dasyprocta punctata isolate BS37 DasPun_flattened_line_45182, whole genome shotgun sequence	96.903	1001	27	1	1	1001	17329	16333	0	1674
Rodentia	CABFON010029074.1	gb|RJWM01000338.1|	Dasyprocta punctata isolate BS37 DasPun_flattened_line_674, whole genome shotgun sequence	98.261	690	10	2	313	1000	42024	41335	0	1206
Rodentia	CABFON010029078.1	gb|RJWM01001173.1|	Dasyprocta punctata isolate BS37 DasPun_flattened_line_2343, whole genome shotgun sequence	97.4	1000	17	1	1	1000	112667	111677	0	1694
Rodentia	CABFON010029100.1	gb|RJWM01006764.1|	Dasyprocta punctata isolate BS37 DasPun_flattened_line_13522, whole genome shotgun sequence	99.688	640	2	0	1	640	52291	51652	0	1171
Rodentia	CABFON010029128.1	gb|RJWM01004979.1|	Dasyprocta punctata isolate BS37 DasPun_flattened_line_9953, whole genome shotgun sequence	99.432	352	1	1	1	351	74658	74307	2.61e-178	638
Rodentia	CABFON010029130.1	gb|RJWM01000732.1|	Dasyprocta punctata isolate BS37 DasPun_flattened_line_1462, whole genome shotgun sequence	99.111	450	4	0	549	998	42502	42951	0	809
Rodentia	CABFON010029131.1	gb|RJWM01024893.1|	Dasyprocta punctata isolate BS37 DasPun_flattened_line_49765, whole genome shotgun sequence	99.798	988	2	0	1	988	5067	6054	0	1814
Rodentia	CABFON010029136.1	gb|RJWM01002435.1|	Dasyprocta punctata isolate BS37 DasPun_flattened_line_4865, whole genome shotgun sequence	99.615	520	2	0	2	521	69320	68801	0	950
Rodentia	CABFON010029164.1	gb|RJWM01022154.1|	Dasyprocta punctata isolate BS37 DasPun_flattened_line_44289, whole genome shotgun sequence	99.148	822	7	0	176	997	32796	31975	0	1480
Rodentia	CABFON010029182.1	gb|RJWM01009367.1|	Dasyprocta punctata isolate BS37 DasPun_flattened_line_18728, whole genome shotgun sequence	97.892	427	9	0	531	957	55658	56084	0	739
Rodentia	CABFON010029240.1	gb|RJWM01067125.1|	Dasyprocta punctata isolate BS37 DasPun_flattened_line_134183, whole genome shotgun sequence	91.156	995	86	1	2	994	4683	3689	0	1349
Rodentia	CABFON010029267.1	gb|RJWM01001233.1|	Dasyprocta punctata isolate BS37 DasPun_flattened_line_2463, whole genome shotgun sequence	96.398	583	8	4	294	865	107269	107849	0	948
Rodentia	CABFON010029268.1	gb|RJWM01000698.1|	Dasyprocta punctata isolate BS37 DasPun_flattened_line_1394, whole genome shotgun sequence	97.317	410	11	0	1	410	171300	170891	0	697
Rodentia	CABFON010029271.1	gb|RJWM01168680.1|	Dasyprocta punctata isolate BS37 DasPun_flattened_line_337226, whole genome shotgun sequence	98.693	995	10	2	1	993	1164	171	0	1762
Rodentia	CABFON010029300.1	gb|RJWM01008030.1|	Dasyprocta punctata isolate BS37 DasPun_flattened_line_16054, whole genome shotgun sequence	98.397	998	10	3	1	992	52557	53554	0	1749
Rodentia	CABFON010029326.1	gb|RJWM01011181.1|	Dasyprocta punctata isolate BS37 DasPun_flattened_line_22354, whole genome shotgun sequence	99.366	631	4	0	1	631	32073	31443	0	1144
Rodentia	CABFON010029349.1	gb|RJWM01007487.1|	Dasyprocta punctata isolate BS37 DasPun_flattened_line_14968, whole genome shotgun sequence	98.423	317	4	1	675	990	48778	49094	7.47e-154	556
Rodentia	CABFON010029350.1	gb|RJWM01010168.1|	Dasyprocta punctata isolate BS37 DasPun_flattened_line_20330, whole genome shotgun sequence	98.495	864	11	1	1	864	10280	9419	0	1522
Rodentia	CABFON010029398.1	gb|RJWM01011383.1|	Dasyprocta punctata isolate BS37 DasPun_flattened_line_22758, whole genome shotgun sequence	98.783	904	10	1	87	989	50323	51226	0	1607
Rodentia	CABFON010029400.1	gb|RJWM01012904.1|	Dasyprocta punctata isolate BS37 DasPun_flattened_line_25800, whole genome shotgun sequence	98.785	988	9	1	1	988	42577	41593	0	1755
Rodentia	CABFON010029402.1	gb|RJWM01002442.1|	Dasyprocta punctata isolate BS37 DasPun_flattened_line_4879, whole genome shotgun sequence	99.483	580	2	1	1	579	56453	57032	0	1053
Rodentia	CABFON010029403.1	gb|RJWM01000094.1|	Dasyprocta punctata isolate BS37 DasPun_flattened_line_186, whole genome shotgun sequence	99.461	557	3	0	432	988	21687	22243	0	1013
Rodentia	CABFON010029430.1	gb|RJWM01007413.1|	Dasyprocta punctata isolate BS37 DasPun_flattened_line_14820, whole genome shotgun sequence	99.63	540	2	0	448	987	56180	56719	0	987
Rodentia	CABFON010029515.1	gb|RJWM01034106.1|	Dasyprocta punctata isolate BS37 DasPun_flattened_line_68183, whole genome shotgun sequence	98.694	842	10	1	144	984	2880	3721	0	1493
Rodentia	CABFON010029516.1	gb|RJWM01034983.1|	Dasyprocta punctata isolate BS37 DasPun_flattened_line_69937, whole genome shotgun sequence	90.397	604	55	3	382	984	13841	14442	0	791
Rodentia	CABFON010029545.1	gb|RJWM01022805.1|	Dasyprocta punctata isolate BS37 DasPun_flattened_line_45590, whole genome shotgun sequence	98.708	387	4	1	430	815	23789	24175	0	686
Rodentia	CABFON010029547.1	gb|RJWM01030581.1|	Dasyprocta punctata isolate BS37 DasPun_flattened_line_61138, whole genome shotgun sequence	98.905	639	7	0	1	639	17388	18026	0	1142
Rodentia	CABFON010029548.1	gb|RJWM01000014.1|	Dasyprocta punctata isolate BS37 DasPun_flattened_line_26, whole genome shotgun sequence	89.372	988	85	15	1	983	311695	312667	0	1225
Rodentia	CABFON010029583.1	gb|RJWM01005159.1|	Dasyprocta punctata isolate BS37 DasPun_flattened_line_10313, whole genome shotgun sequence	98.68	303	3	1	132	434	43928	44229	9.65e-148	536
Rodentia	CABFON010029584.1	gb|RJWM01016148.1|	Dasyprocta punctata isolate BS37 DasPun_flattened_line_32286, whole genome shotgun sequence	99.735	377	1	0	294	670	23636	23260	0	691
Rodentia	CABFON010029587.1	gb|RJWM01008055.1|	Dasyprocta punctata isolate BS37 DasPun_flattened_line_16104, whole genome shotgun sequence	91.783	572	41	5	413	982	46256	46823	0	791
Rodentia	CABFON010029616.1	gb|RJWM01013794.1|	Dasyprocta punctata isolate BS37 DasPun_flattened_line_27579, whole genome shotgun sequence	99.145	702	4	2	281	981	26029	26729	0	1262
Rodentia	CABFON010029668.1	gb|RJWM01000732.1|	Dasyprocta punctata isolate BS37 DasPun_flattened_line_1462, whole genome shotgun sequence	99.273	275	2	0	705	979	27330	27604	4.54e-136	497
Rodentia	CABFON010029703.1	gb|RJWM01007731.1|	Dasyprocta punctata isolate BS37 DasPun_flattened_line_15456, whole genome shotgun sequence	96.102	590	8	2	404	978	49109	48520	0	948
Rodentia	CABFON010029704.1	gb|RJWM01003862.1|	Dasyprocta punctata isolate BS37 DasPun_flattened_line_7719, whole genome shotgun sequence	99.08	978	9	0	1	978	54147	55124	0	1757
Rodentia	CABFON010029707.1	gb|RJWM01018708.1|	Dasyprocta punctata isolate BS37 DasPun_flattened_line_37403, whole genome shotgun sequence	98.701	616	8	0	1	616	14609	15224	0	1094
Rodentia	CABFON010029737.1	gb|RJWM01013992.1|	Dasyprocta punctata isolate BS37 DasPun_flattened_line_27975, whole genome shotgun sequence	98.199	722	5	1	1	722	37856	37143	0	1254
Rodentia	CABFON010029738.1	gb|RJWM01004656.1|	Dasyprocta punctata isolate BS37 DasPun_flattened_line_9307, whole genome shotgun sequence	99.665	597	0	1	1	597	9840	9246	0	1090
Rodentia	CABFON010029740.1	gb|RJWM01001337.1|	Dasyprocta punctata isolate BS37 DasPun_flattened_line_2671, whole genome shotgun sequence	98.487	793	7	2	1	789	134642	133851	0	1393
Rodentia	CABFON010029779.1	gb|RJWM01005823.1|	Dasyprocta punctata isolate BS37 DasPun_flattened_line_11641, whole genome shotgun sequence	99.258	539	4	0	139	677	51140	51678	0	974
Rodentia	CABFON010029780.1	gb|RJWM01008229.1|	Dasyprocta punctata isolate BS37 DasPun_flattened_line_16452, whole genome shotgun sequence	100	470	0	0	349	818	65143	65612	0	869
Rodentia	CABFON010029781.1	gb|RJWM01011682.1|	Dasyprocta punctata isolate BS37 DasPun_flattened_line_23356, whole genome shotgun sequence	99.488	976	5	0	1	976	21913	20938	0	1775
Rodentia	CABFON010029806.1	gb|RJWM01003487.1|	Dasyprocta punctata isolate BS37 DasPun_flattened_line_6969, whole genome shotgun sequence	99.302	430	3	0	271	700	24980	24551	0	778
Rodentia	CABFON010029807.1	gb|RJWM01004524.1|	Dasyprocta punctata isolate BS37 DasPun_flattened_line_9043, whole genome shotgun sequence	98.116	637	12	0	1	637	55833	56469	0	1110
Rodentia	CABFON010029810.1	gb|RJWM01006496.1|	Dasyprocta punctata isolate BS37 DasPun_flattened_line_12986, whole genome shotgun sequence	98.95	476	4	1	501	975	63889	63414	0	850
Rodentia	CABFON010029837.1	gb|RJWM01036264.1|	Dasyprocta punctata isolate BS37 DasPun_flattened_line_72497, whole genome shotgun sequence	94.575	977	47	4	1	975	16235	17207	0	1506
Rodentia	CABFON010029840.1	gb|RJWM01019957.1|	Dasyprocta punctata isolate BS37 DasPun_flattened_line_39899, whole genome shotgun sequence	87.218	665	85	0	15	679	23623	22959	0	758
Rodentia	CABFON010029842.1	gb|RJWM01000497.1|	Dasyprocta punctata isolate BS37 DasPun_flattened_line_992, whole genome shotgun sequence	98.246	456	8	0	1	456	9506	9051	0	798
Rodentia	CABFON010029879.1	gb|RJWM01027395.1|	Dasyprocta punctata isolate BS37 DasPun_flattened_line_54768, whole genome shotgun sequence	98.869	973	11	0	1	973	18460	17488	0	1736
Rodentia	CABFON010029951.1	gb|RJWM01020555.1|	Dasyprocta punctata isolate BS37 DasPun_flattened_line_41094, whole genome shotgun sequence	94.019	719	34	4	1	713	22084	21369	0	1081
Rodentia	CABFON010029982.1	gb|RJWM01031050.1|	Dasyprocta punctata isolate BS37 DasPun_flattened_line_62073, whole genome shotgun sequence	86.88	968	100	21	1	962	12455	11509	0	1059
Rodentia	CABFON010030043.1	gb|RJWM01003468.1|	Dasyprocta punctata isolate BS37 DasPun_flattened_line_6931, whole genome shotgun sequence	97.11	519	8	1	1	519	18661	19172	0	869
Rodentia	CABFON010030087.1	gb|RJWM01000517.1|	Dasyprocta punctata isolate BS37 DasPun_flattened_line_1032, whole genome shotgun sequence	98.678	605	8	0	363	967	59969	60573	0	1074
Rodentia	CABFON010030112.1	gb|RJWM01000518.1|	Dasyprocta punctata isolate BS37 DasPun_flattened_line_1034, whole genome shotgun sequence	98.784	329	3	1	551	879	178332	178659	3.34e-162	584
Rodentia	CABFON010030114.1	gb|RJWM01065230.1|	Dasyprocta punctata isolate BS37 DasPun_flattened_line_130395, whole genome shotgun sequence	99.62	790	3	0	1	790	4870	5659	0	1443
Rodentia	CABFON010030118.1	gb|RJWM01000507.1|	Dasyprocta punctata isolate BS37 DasPun_flattened_line_1012, whole genome shotgun sequence	99.774	443	1	0	524	966	27999	28441	0	813
Rodentia	CABFON010030158.1	gb|RJWM01015516.1|	Dasyprocta punctata isolate BS37 DasPun_flattened_line_31022, whole genome shotgun sequence	98.768	406	5	0	346	751	19460	19055	0	723
Rodentia	CABFON010030161.1	gb|RJWM01000077.1|	Dasyprocta punctata isolate BS37 DasPun_flattened_line_152, whole genome shotgun sequence	99.171	965	5	1	1	965	35561	34600	0	1735
Rodentia	CABFON010030162.1	gb|RJWM01008726.1|	Dasyprocta punctata isolate BS37 DasPun_flattened_line_17446, whole genome shotgun sequence	99.896	965	1	0	1	965	33747	32783	0	1777
Rodentia	CABFON010030192.1	gb|RJWM01044282.1|	Dasyprocta punctata isolate BS37 DasPun_flattened_line_88523, whole genome shotgun sequence	99.126	572	5	0	1	572	4488	5059	0	1029
Rodentia	CABFON010030219.1	gb|RJWM01011935.1|	Dasyprocta punctata isolate BS37 DasPun_flattened_line_23862, whole genome shotgun sequence	99.377	963	6	0	1	963	19204	20166	0	1746
Rodentia	CABFON010030222.1	gb|RJWM01080667.1|	Dasyprocta punctata isolate BS37 DasPun_flattened_line_161250, whole genome shotgun sequence	96.886	835	25	1	33	867	2772	1939	0	1397
Rodentia	CABFON010030248.1	gb|RJWM01010018.1|	Dasyprocta punctata isolate BS37 DasPun_flattened_line_20030, whole genome shotgun sequence	94.598	722	27	4	1	712	33078	33797	0	1107
Rodentia	CABFON010030288.1	gb|RJWM01062434.1|	Dasyprocta punctata isolate BS37 DasPun_flattened_line_124803, whole genome shotgun sequence	99.057	424	4	0	4	427	3891	3468	0	761
Rodentia	CABFON010030291.1	gb|RJWM01076756.1|	Dasyprocta punctata isolate BS37 DasPun_flattened_line_153433, whole genome shotgun sequence	87.869	948	96	18	25	961	5298	4359	0	1096
Rodentia	CABFON010030294.1	gb|RJWM01091139.1|	Dasyprocta punctata isolate BS37 DasPun_flattened_line_182188, whole genome shotgun sequence	96.455	959	22	4	8	961	2957	2006	0	1572
Rodentia	CABFON010030321.1	gb|RJWM01004645.1|	Dasyprocta punctata isolate BS37 DasPun_flattened_line_9285, whole genome shotgun sequence	96.83	694	21	1	268	960	87029	86336	0	1158
Rodentia	CABFON010030327.1	gb|RJWM01004574.1|	Dasyprocta punctata isolate BS37 DasPun_flattened_line_9143, whole genome shotgun sequence	98.125	960	18	0	1	960	43784	42825	0	1674
Rodentia	CABFON010030329.1	gb|RJWM01000382.1|	Dasyprocta punctata isolate BS37 DasPun_flattened_line_762, whole genome shotgun sequence	96.878	961	24	4	1	960	54318	53363	0	1604
Rodentia	CABFON010030354.1	gb|RJWM01004676.1|	Dasyprocta punctata isolate BS37 DasPun_flattened_line_9347, whole genome shotgun sequence	99.017	407	4	0	168	574	2201	1795	0	730
Rodentia	CABFON010030360.1	gb|RJWM01002201.1|	Dasyprocta punctata isolate BS37 DasPun_flattened_line_4398, whole genome shotgun sequence	97.965	688	12	1	272	959	74141	73456	0	1192
Rodentia	CABFON010030361.1	gb|RJWM01010661.1|	Dasyprocta punctata isolate BS37 DasPun_flattened_line_21315, whole genome shotgun sequence	97.856	653	3	4	1	644	24364	23714	0	1118
Rodentia	CABFON010030426.1	gb|RJWM01005684.1|	Dasyprocta punctata isolate BS37 DasPun_flattened_line_11363, whole genome shotgun sequence	98.955	957	10	0	1	957	45337	44381	0	1712
Rodentia	CABFON010030450.1	gb|RJWM01000520.1|	Dasyprocta punctata isolate BS37 DasPun_flattened_line_1038, whole genome shotgun sequence	100	556	0	0	1	556	48461	47906	0	1027
Rodentia	CABFON010030455.1	gb|RJWM01001078.1|	Dasyprocta punctata isolate BS37 DasPun_flattened_line_2153, whole genome shotgun sequence	99.373	957	5	1	1	956	107099	106143	0	1733
Rodentia	CABFON010030479.1	gb|RJWM01012597.1|	Dasyprocta punctata isolate BS37 DasPun_flattened_line_25186, whole genome shotgun sequence	96.741	675	22	0	279	953	23936	23262	0	1125
Rodentia	CABFON010030509.1	gb|RJWM01015870.1|	Dasyprocta punctata isolate BS37 DasPun_flattened_line_31730, whole genome shotgun sequence	99.18	488	4	0	1	488	19419	18932	0	880
Rodentia	CABFON010030510.1	gb|RJWM01000822.1|	Dasyprocta punctata isolate BS37 DasPun_flattened_line_1642, whole genome shotgun sequence	98.964	676	4	2	1	675	114577	113904	0	1206
Rodentia	CABFON010030565.1	gb|RJWM01000230.1|	Dasyprocta punctata isolate BS37 DasPun_flattened_line_458, whole genome shotgun sequence	98.273	579	10	0	1	579	54092	53514	0	1014
Rodentia	CABFON010030670.1	gb|RJWM01014148.1|	Dasyprocta punctata isolate BS37 DasPun_flattened_line_28287, whole genome shotgun sequence	99.005	402	2	2	549	949	36977	36577	0	719
Rodentia	CABFON010030672.1	gb|RJWM01124086.1|	Dasyprocta punctata isolate BS37 DasPun_flattened_line_248054, whole genome shotgun sequence	97.701	609	9	3	59	664	1366	760	0	1042
Rodentia	CABFON010030698.1	gb|RJWM01019234.1|	Dasyprocta punctata isolate BS37 DasPun_flattened_line_38453, whole genome shotgun sequence	98.887	539	6	0	1	539	35197	34659	0	963
Rodentia	CABFON010030726.1	gb|RJWM01000517.1|	Dasyprocta punctata isolate BS37 DasPun_flattened_line_1032, whole genome shotgun sequence	99.776	447	1	0	1	447	178748	178302	0	821
Rodentia	CABFON010030727.1	gb|RJWM01013214.1|	Dasyprocta punctata isolate BS37 DasPun_flattened_line_26419, whole genome shotgun sequence	99.246	398	2	1	1	398	20085	19689	0	717
Rodentia	CABFON010030730.1	gb|RJWM01027883.1|	Dasyprocta punctata isolate BS37 DasPun_flattened_line_55744, whole genome shotgun sequence	98.33	539	9	0	336	874	22052	21514	0	946
Rodentia	CABFON010030731.1	gb|RJWM01022216.1|	Dasyprocta punctata isolate BS37 DasPun_flattened_line_44413, whole genome shotgun sequence	99.315	438	3	0	1	438	19176	19613	0	793
Rodentia	CABFON010030732.1	gb|RJWM01007603.1|	Dasyprocta punctata isolate BS37 DasPun_flattened_line_15200, whole genome shotgun sequence	99.423	867	5	0	1	867	45839	46705	0	1574
Rodentia	CABFON010030759.1	gb|RJWM01030055.1|	Dasyprocta punctata isolate BS37 DasPun_flattened_line_60086, whole genome shotgun sequence	99.366	473	3	0	105	577	3984	4456	0	857
Rodentia	CABFON010030825.1	gb|RJWM01023579.1|	Dasyprocta punctata isolate BS37 DasPun_flattened_line_47137, whole genome shotgun sequence	99.788	472	1	0	1	472	24915	24444	0	867
Rodentia	CABFON010030829.1	gb|RJWM01001532.1|	Dasyprocta punctata isolate BS37 DasPun_flattened_line_3060, whole genome shotgun sequence	98.992	397	4	0	548	944	142295	142691	0	712
Rodentia	CABFON010030852.1	gb|RJWM01008663.1|	Dasyprocta punctata isolate BS37 DasPun_flattened_line_17320, whole genome shotgun sequence	99.62	790	3	0	1	790	44478	43689	0	1443
Rodentia	CABFON010030853.1	gb|RJWM01001617.1|	Dasyprocta punctata isolate BS37 DasPun_flattened_line_3230, whole genome shotgun sequence	99.444	540	2	1	1	539	84993	85532	0	979
Rodentia	CABFON010030856.1	gb|RJWM01005243.1|	Dasyprocta punctata isolate BS37 DasPun_flattened_line_10481, whole genome shotgun sequence	98.727	943	12	0	1	943	22661	21719	0	1676
Rodentia	CABFON010030858.1	gb|RJWM01002468.1|	Dasyprocta punctata isolate BS37 DasPun_flattened_line_4931, whole genome shotgun sequence	99.478	766	3	1	1	765	89864	89099	0	1391
Rodentia	CABFON010030859.1	gb|RJWM01006580.1|	Dasyprocta punctata isolate BS37 DasPun_flattened_line_13154, whole genome shotgun sequence	98.601	572	2	5	372	943	16135	16700	0	1007
Rodentia	CABFON010030860.1	gb|RJWM01007389.1|	Dasyprocta punctata isolate BS37 DasPun_flattened_line_14772, whole genome shotgun sequence	99.046	943	9	0	1	943	29297	28355	0	1692
Rodentia	CABFON010030888.1	gb|RJWM01002763.1|	Dasyprocta punctata isolate BS37 DasPun_flattened_line_5521, whole genome shotgun sequence	99.029	515	3	1	1	513	88446	87932	0	922
Rodentia	CABFON010030912.1	gb|RJWM01002391.1|	Dasyprocta punctata isolate BS37 DasPun_flattened_line_4777, whole genome shotgun sequence	98.899	636	6	1	306	941	70430	71064	0	1134
Rodentia	CABFON010030916.1	gb|RJWM01009190.1|	Dasyprocta punctata isolate BS37 DasPun_flattened_line_18374, whole genome shotgun sequence	100	528	0	0	414	941	30978	31505	0	976
Rodentia	CABFON010030954.1	gb|RJWM01008733.1|	Dasyprocta punctata isolate BS37 DasPun_flattened_line_17460, whole genome shotgun sequence	97.449	588	13	2	355	940	62939	63526	0	1002
Rodentia	CABFON010030978.1	gb|RJWM01004785.1|	Dasyprocta punctata isolate BS37 DasPun_flattened_line_9565, whole genome shotgun sequence	99.048	735	7	0	205	939	10502	11236	0	1319
Rodentia	CABFON010030983.1	gb|RJWM01002179.1|	Dasyprocta punctata isolate BS37 DasPun_flattened_line_4354, whole genome shotgun sequence	99.894	939	1	0	1	939	89139	90077	0	1729
Rodentia	CABFON010031010.1	gb|RJWM01008069.1|	Dasyprocta punctata isolate BS37 DasPun_flattened_line_16132, whole genome shotgun sequence	96.863	542	10	7	404	938	24713	25254	0	900
Rodentia	CABFON010031045.1	gb|RJWM01004375.1|	Dasyprocta punctata isolate BS37 DasPun_flattened_line_8745, whole genome shotgun sequence	99.146	937	8	0	1	937	95000	95936	0	1687
Rodentia	CABFON010031115.1	gb|RJWM01000537.1|	Dasyprocta punctata isolate BS37 DasPun_flattened_line_1072, whole genome shotgun sequence	99.753	405	1	0	1	405	174832	175236	0	743
Rodentia	CABFON010031138.1	gb|RJWM01021855.1|	Dasyprocta punctata isolate BS37 DasPun_flattened_line_43692, whole genome shotgun sequence	99.219	384	3	0	551	934	17099	16716	0	693
Rodentia	CABFON010031141.1	gb|RJWM01002338.1|	Dasyprocta punctata isolate BS37 DasPun_flattened_line_4671, whole genome shotgun sequence	99.465	934	5	0	1	934	72100	73033	0	1698
Rodentia	CABFON010031145.1	gb|RJWM01012877.1|	Dasyprocta punctata isolate BS37 DasPun_flattened_line_25746, whole genome shotgun sequence	99.143	934	8	0	1	934	17084	16151	0	1681
Rodentia	CABFON010031147.1	gb|RJWM01000269.1|	Dasyprocta punctata isolate BS37 DasPun_flattened_line_536, whole genome shotgun sequence	97.482	556	5	5	380	934	36760	37307	0	941
Rodentia	CABFON010031171.1	gb|RJWM01103136.1|	Dasyprocta punctata isolate BS37 DasPun_flattened_line_206173, whole genome shotgun sequence	99.125	457	4	0	477	933	265	721	0	822
Rodentia	CABFON010031173.1	gb|RJWM01007615.1|	Dasyprocta punctata isolate BS37 DasPun_flattened_line_15224, whole genome shotgun sequence	99.063	427	4	0	1	427	6517	6943	0	767
Rodentia	CABFON010031174.1	gb|RJWM01020754.1|	Dasyprocta punctata isolate BS37 DasPun_flattened_line_41491, whole genome shotgun sequence	99.571	933	4	0	1	933	17838	16906	0	1701
Rodentia	CABFON010031175.1	gb|RJWM01008785.1|	Dasyprocta punctata isolate BS37 DasPun_flattened_line_17564, whole genome shotgun sequence	99.403	670	1	1	1	670	23796	24462	0	1212
Rodentia	CABFON010031242.1	gb|CM052935.1|	Coendou prehensilis isolate Bobby Sue chromosome 34, whole genome shotgun sequence	93.168	483	30	3	83	563	36322264	36321783	0	706
Rodentia	CABFON010031246.1	gb|RJWM01010616.1|	Dasyprocta punctata isolate BS37 DasPun_flattened_line_21225, whole genome shotgun sequence	100	346	0	0	276	621	61361	61016	6.76e-179	640
Rodentia	CABFON010031249.1	gb|RJWM01007974.1|	Dasyprocta punctata isolate BS37 DasPun_flattened_line_15942, whole genome shotgun sequence	99.785	466	1	0	1	466	15214	15679	0	856
Rodentia	CABFON010031282.1	gb|RJWM01001044.1|	Dasyprocta punctata isolate BS37 DasPun_flattened_line_2086, whole genome shotgun sequence	99.225	645	5	0	1	645	112581	113225	0	1164
Rodentia	CABFON010031284.1	gb|RJWM01047853.1|	Dasyprocta punctata isolate BS37 DasPun_flattened_line_95661, whole genome shotgun sequence	98.75	480	5	1	1	480	479	1	0	852
Rodentia	CABFON010031288.1	gb|RJWM01003818.1|	Dasyprocta punctata isolate BS37 DasPun_flattened_line_7631, whole genome shotgun sequence	99.869	761	1	0	170	930	84084	84844	0	1400
Rodentia	CABFON010031325.1	gb|RJWM01021560.1|	Dasyprocta punctata isolate BS37 DasPun_flattened_line_43103, whole genome shotgun sequence	95.082	488	17	6	1	485	32529	33012	0	761
Rodentia	CABFON010031353.1	gb|RJWM01080033.1|	Dasyprocta punctata isolate BS37 DasPun_flattened_line_159984, whole genome shotgun sequence	97.647	425	9	1	505	928	2958	2534	0	728
Rodentia	CABFON010031383.1	gb|RJWM01026404.1|	Dasyprocta punctata isolate BS37 DasPun_flattened_line_52787, whole genome shotgun sequence	98.251	343	6	0	134	476	8243	7901	3.18e-167	601
Rodentia	CABFON010031388.1	gb|RJWM01005062.1|	Dasyprocta punctata isolate BS37 DasPun_flattened_line_10119, whole genome shotgun sequence	98.098	631	7	2	1	627	48899	48270	0	1094
Rodentia	CABFON010031389.1	gb|RJWM01042694.1|	Dasyprocta punctata isolate BS37 DasPun_flattened_line_85350, whole genome shotgun sequence	92.573	579	39	3	1	576	9535	8958	0	828
Rodentia	CABFON010031420.1	gb|RJWM01066621.1|	Dasyprocta punctata isolate BS37 DasPun_flattened_line_133176, whole genome shotgun sequence	100	322	0	0	507	828	6660	6339	1.48e-165	595
Rodentia	CABFON010031421.1	gb|RJWM01016756.1|	Dasyprocta punctata isolate BS37 DasPun_flattened_line_33501, whole genome shotgun sequence	86.039	881	95	25	57	926	12766	13629	0	920
Rodentia	CABFON010031422.1	gb|RJWM01008802.1|	Dasyprocta punctata isolate BS37 DasPun_flattened_line_17598, whole genome shotgun sequence	99.8	501	1	0	426	926	45265	45765	0	920
Rodentia	CABFON010031425.1	gb|RJWM01037856.1|	Dasyprocta punctata isolate BS37 DasPun_flattened_line_75677, whole genome shotgun sequence	99.246	928	5	1	1	926	7885	8812	0	1674
Rodentia	CABFON010031427.1	gb|RJWM01010292.1|	Dasyprocta punctata isolate BS37 DasPun_flattened_line_20578, whole genome shotgun sequence	100	460	0	0	1	460	49690	49231	0	850
Rodentia	CABFON010031428.1	gb|RJWM01000147.1|	Dasyprocta punctata isolate BS37 DasPun_flattened_line_292, whole genome shotgun sequence	99.657	583	2	0	1	583	97940	97358	0	1066
Rodentia	CABFON010031460.1	gb|RJWM01020725.1|	Dasyprocta punctata isolate BS37 DasPun_flattened_line_41433, whole genome shotgun sequence	97.934	484	10	0	248	731	14982	14499	0	839
Rodentia	CABFON010031463.1	gb|RJWM01009489.1|	Dasyprocta punctata isolate BS37 DasPun_flattened_line_18972, whole genome shotgun sequence	97.971	690	12	2	1	689	18463	19151	0	1195
Rodentia	CABFON010031485.1	gb|RJWM01008910.1|	Dasyprocta punctata isolate BS37 DasPun_flattened_line_17814, whole genome shotgun sequence	98.568	419	6	0	506	924	19304	18886	0	741
Rodentia	CABFON010031487.1	gb|RJWM01009822.1|	Dasyprocta punctata isolate BS37 DasPun_flattened_line_19638, whole genome shotgun sequence	100	291	0	0	535	825	6266	5976	2.52e-148	538
Rodentia	CABFON010031492.1	gb|RJWM01018070.1|	Dasyprocta punctata isolate BS37 DasPun_flattened_line_36127, whole genome shotgun sequence	93.955	579	24	7	182	760	5468	6035	0	865
Rodentia	CABFON010031518.1	gb|RJWM01001948.1|	Dasyprocta punctata isolate BS37 DasPun_flattened_line_3892, whole genome shotgun sequence	99.755	408	1	0	67	474	123967	123560	0	749
Rodentia	CABFON010031556.1	gb|RJWM01014868.1|	Dasyprocta punctata isolate BS37 DasPun_flattened_line_29726, whole genome shotgun sequence	96.734	398	10	3	528	922	11789	12186	0	660
Rodentia	CABFON010031589.1	gb|RJWM01010118.1|	Dasyprocta punctata isolate BS37 DasPun_flattened_line_20230, whole genome shotgun sequence	98.632	585	8	0	228	812	41017	41601	0	1037
Rodentia	CABFON010031590.1	gb|RJWM01001231.1|	Dasyprocta punctata isolate BS37 DasPun_flattened_line_2459, whole genome shotgun sequence	99.648	568	2	0	1	568	25043	25610	0	1038
Rodentia	CABFON010031621.1	gb|RJWM01039646.1|	Dasyprocta punctata isolate BS37 DasPun_flattened_line_79257, whole genome shotgun sequence	93.384	529	33	1	5	533	6757	6231	0	782
Rodentia	CABFON010031623.1	gb|RJWM01059144.1|	Dasyprocta punctata isolate BS37 DasPun_flattened_line_118229, whole genome shotgun sequence	98.297	822	13	1	1	822	5403	6223	0	1439
Rodentia	CABFON010031659.1	gb|RJWM01015359.1|	Dasyprocta punctata isolate BS37 DasPun_flattened_line_30708, whole genome shotgun sequence	99.099	444	3	1	321	764	24481	24039	0	797
Rodentia	CABFON010031661.1	gb|RJWM01021687.1|	Dasyprocta punctata isolate BS37 DasPun_flattened_line_43357, whole genome shotgun sequence	99.775	444	1	0	1	444	4162	4605	0	815
Rodentia	CABFON010031662.1	gb|RJWM01004558.1|	Dasyprocta punctata isolate BS37 DasPun_flattened_line_9111, whole genome shotgun sequence	99.155	592	4	1	329	919	87988	88579	0	1064
Rodentia	CABFON010031663.1	gb|RJWM01018787.1|	Dasyprocta punctata isolate BS37 DasPun_flattened_line_37561, whole genome shotgun sequence	95.704	838	28	5	82	916	7	839	0	1341
Rodentia	CABFON010031688.1	gb|RJWM01000131.1|	Dasyprocta punctata isolate BS37 DasPun_flattened_line_260, whole genome shotgun sequence	100	337	0	0	1	337	199599	199935	6.71e-174	623
Rodentia	CABFON010031691.1	gb|RJWM01003479.1|	Dasyprocta punctata isolate BS37 DasPun_flattened_line_6953, whole genome shotgun sequence	90.909	550	40	9	187	728	69712	70259	0	730
Rodentia	CABFON010031693.1	gb|RJWM01044134.1|	Dasyprocta punctata isolate BS37 DasPun_flattened_line_88227, whole genome shotgun sequence	98.475	918	14	0	1	918	10114	11031	0	1618
Rodentia	CABFON010031717.1	gb|RJWM01025331.1|	Dasyprocta punctata isolate BS37 DasPun_flattened_line_50641, whole genome shotgun sequence	97.5	600	12	2	1	600	19438	18842	0	1022
Rodentia	CABFON010031718.1	gb|PVJX010005197.1|	Dolichotis patagonum isolate US062 DolPat_scaffold_10383, whole genome shotgun sequence	91.803	793	52	10	1	785	11129	11916	0	1092
Rodentia	CABFON010031721.1	gb|RJWM01054285.1|	Dasyprocta punctata isolate BS37 DasPun_flattened_line_108515, whole genome shotgun sequence	93.16	921	57	5	1	917	7170	8088	0	1347
Rodentia	CABFON010031745.1	gb|RJWM01003682.1|	Dasyprocta punctata isolate BS37 DasPun_flattened_line_7359, whole genome shotgun sequence	97.038	574	9	3	351	916	51154	51727	0	959
Rodentia	CABFON010031746.1	gb|RJWM01000567.1|	Dasyprocta punctata isolate BS37 DasPun_flattened_line_1132, whole genome shotgun sequence	99.598	498	2	0	419	916	76680	77177	0	909
Rodentia	CABFON010031773.1	gb|RJWM01008500.1|	Dasyprocta punctata isolate BS37 DasPun_flattened_line_16994, whole genome shotgun sequence	98.52	473	7	0	443	915	30027	30499	0	835
Rodentia	CABFON010031798.1	gb|RJWM01000312.1|	Dasyprocta punctata isolate BS37 DasPun_flattened_line_622, whole genome shotgun sequence	97.826	414	4	3	1	414	231042	231450	0	710
Rodentia	CABFON010031800.1	gb|RJWM01011993.1|	Dasyprocta punctata isolate BS37 DasPun_flattened_line_23978, whole genome shotgun sequence	99.234	914	7	0	1	914	34963	35876	0	1650
Rodentia	CABFON010031802.1	gb|RJWM01000716.1|	Dasyprocta punctata isolate BS37 DasPun_flattened_line_1430, whole genome shotgun sequence	98.791	579	7	0	1	579	131149	131727	0	1031
Rodentia	CABFON010031803.1	gb|RJWM01008397.1|	Dasyprocta punctata isolate BS37 DasPun_flattened_line_16788, whole genome shotgun sequence	97.099	517	15	0	398	914	70617	71133	0	872
Rodentia	CABFON010031807.1	gb|RJWM01011709.1|	Dasyprocta punctata isolate BS37 DasPun_flattened_line_23410, whole genome shotgun sequence	98.723	548	5	1	157	702	6369	6916	0	972
Rodentia	CABFON010031866.1	gb|RJWM01008997.1|	Dasyprocta punctata isolate BS37 DasPun_flattened_line_17988, whole genome shotgun sequence	100	593	0	0	320	912	67043	67635	0	1096
Rodentia	CABFON010031869.1	gb|RJWM01258362.1|	Dasyprocta punctata isolate BS37 DasPun_flattened_line_516553, whole genome shotgun sequence	99.129	459	2	1	78	534	571	113	0	824
Rodentia	CABFON010031870.1	gb|RJWM01028057.1|	Dasyprocta punctata isolate BS37 DasPun_flattened_line_56091, whole genome shotgun sequence	98.993	596	6	0	1	596	17088	17683	0	1068
Rodentia	CABFON010031873.1	gb|RJWM01005316.1|	Dasyprocta punctata isolate BS37 DasPun_flattened_line_10627, whole genome shotgun sequence	99.611	514	2	0	399	912	19382	18869	0	939
Rodentia	CABFON010031874.1	gb|RJWM01001630.1|	Dasyprocta punctata isolate BS37 DasPun_flattened_line_3256, whole genome shotgun sequence	98.944	568	6	0	1	568	116350	115783	0	1016
Rodentia	CABFON010031903.1	gb|RJWM01019913.1|	Dasyprocta punctata isolate BS37 DasPun_flattened_line_39811, whole genome shotgun sequence	94.215	484	26	2	410	893	26444	25963	0	737
Rodentia	CABFON010031907.1	gb|RJWM01003493.1|	Dasyprocta punctata isolate BS37 DasPun_flattened_line_6981, whole genome shotgun sequence	98.99	594	3	1	318	911	31189	30599	0	1061
Rodentia	CABFON010031910.1	gb|RJWM01000257.1|	Dasyprocta punctata isolate BS37 DasPun_flattened_line_512, whole genome shotgun sequence	99.793	483	1	0	1	483	214383	213901	0	887
Rodentia	CABFON010031940.1	gb|RJWM01019333.1|	Dasyprocta punctata isolate BS37 DasPun_flattened_line_38651, whole genome shotgun sequence	99.498	598	3	0	1	598	20139	19542	0	1088
Rodentia	CABFON010031942.1	gb|RJWM01008225.1|	Dasyprocta punctata isolate BS37 DasPun_flattened_line_16444, whole genome shotgun sequence	99.167	480	4	0	431	910	55672	55193	0	865
Rodentia	CABFON010031947.1	gb|RJWM01000226.1|	Dasyprocta punctata isolate BS37 DasPun_flattened_line_450, whole genome shotgun sequence	98.463	911	12	2	1	910	78823	79732	0	1604
Rodentia	CABFON010031949.1	gb|RJWM01051540.1|	Dasyprocta punctata isolate BS37 DasPun_flattened_line_103030, whole genome shotgun sequence	99.006	905	9	0	1	905	4841	3937	0	1622
Rodentia	CABFON010032008.1	gb|RJWM01008395.1|	Dasyprocta punctata isolate BS37 DasPun_flattened_line_16784, whole genome shotgun sequence	92.569	471	30	4	440	909	55567	55101	0	671
Rodentia	CABFON010032012.1	gb|RJWM01000538.1|	Dasyprocta punctata isolate BS37 DasPun_flattened_line_1074, whole genome shotgun sequence	100	650	0	0	259	908	161771	161122	0	1201
Rodentia	CABFON010032013.1	gb|RJWM01037896.1|	Dasyprocta punctata isolate BS37 DasPun_flattened_line_75757, whole genome shotgun sequence	100	591	0	0	1	591	12708	12118	0	1092
Rodentia	CABFON010032047.1	gb|RJWM01030378.1|	Dasyprocta punctata isolate BS37 DasPun_flattened_line_60732, whole genome shotgun sequence	99.716	703	2	0	1	703	3623	4325	0	1288
Rodentia	CABFON010032055.1	gb|RJWM01259222.1|	Dasyprocta punctata isolate BS37 DasPun_flattened_line_518273, whole genome shotgun sequence	96.324	408	13	2	501	907	99	505	0	669
Rodentia	CABFON010032057.1	gb|RJWM01003573.1|	Dasyprocta punctata isolate BS37 DasPun_flattened_line_7141, whole genome shotgun sequence	98.856	437	5	0	1	437	31256	31692	0	780
Rodentia	CABFON010032060.1	gb|RJWM01002378.1|	Dasyprocta punctata isolate BS37 DasPun_flattened_line_4751, whole genome shotgun sequence	97.408	463	11	1	1	462	79779	79317	0	787
Rodentia	CABFON010032095.1	gb|RJWM01000410.1|	Dasyprocta punctata isolate BS37 DasPun_flattened_line_818, whole genome shotgun sequence	98.783	411	5	0	309	719	201965	202375	0	732
Rodentia	CABFON010032097.1	gb|RJWM01024923.1|	Dasyprocta punctata isolate BS37 DasPun_flattened_line_49825, whole genome shotgun sequence	98.868	530	5	1	377	906	3109	3637	0	944
Rodentia	CABFON010032128.1	gb|RJWM01022696.1|	Dasyprocta punctata isolate BS37 DasPun_flattened_line_45372, whole genome shotgun sequence	100	632	0	0	274	905	32092	32723	0	1168
Rodentia	CABFON010032129.1	gb|RJWM01004403.1|	Dasyprocta punctata isolate BS37 DasPun_flattened_line_8801, whole genome shotgun sequence	98.971	486	3	2	101	586	52141	52624	0	869
Rodentia	CABFON010032161.1	gb|RJWM01002906.1|	Dasyprocta punctata isolate BS37 DasPun_flattened_line_5807, whole genome shotgun sequence	100	279	0	0	387	665	75384	75662	1.15e-141	516
Rodentia	CABFON010032165.1	gb|RJWM01010775.1|	Dasyprocta punctata isolate BS37 DasPun_flattened_line_21543, whole genome shotgun sequence	97.337	338	7	2	141	477	4361	4697	6.75e-159	573
Rodentia	CABFON010032169.1	gb|RJWM01018128.1|	Dasyprocta punctata isolate BS37 DasPun_flattened_line_36243, whole genome shotgun sequence	98.936	376	4	0	529	904	39062	38687	0	673
Rodentia	CABFON010032170.1	gb|RJWM01010089.1|	Dasyprocta punctata isolate BS37 DasPun_flattened_line_20172, whole genome shotgun sequence	93.139	481	22	8	218	695	8994	9466	0	695
Rodentia	CABFON010032207.1	gb|RJWM01001740.1|	Dasyprocta punctata isolate BS37 DasPun_flattened_line_3476, whole genome shotgun sequence	98.986	690	6	1	215	903	70998	71687	0	1234
Rodentia	CABFON010032254.1	gb|RJWM01001238.1|	Dasyprocta punctata isolate BS37 DasPun_flattened_line_2473, whole genome shotgun sequence	99.296	568	4	0	1	568	45891	46458	0	1027
Rodentia	CABFON010032275.1	gb|RJWM01017086.1|	Dasyprocta punctata isolate BS37 DasPun_flattened_line_34161, whole genome shotgun sequence	98.895	905	7	2	1	902	19730	18826	0	1613
Rodentia	CABFON010032282.1	gb|RJWM01020663.1|	Dasyprocta punctata isolate BS37 DasPun_flattened_line_41309, whole genome shotgun sequence	92.624	705	47	5	199	901	16811	17512	0	1009
Rodentia	CABFON010032283.1	gb|RJWM01013678.1|	Dasyprocta punctata isolate BS37 DasPun_flattened_line_27347, whole genome shotgun sequence	98.89	901	9	1	1	901	5698	6597	0	1607
Rodentia	CABFON010032285.1	gb|RJWM01000094.1|	Dasyprocta punctata isolate BS37 DasPun_flattened_line_186, whole genome shotgun sequence	99.445	901	5	0	1	901	108398	109298	0	1637
Rodentia	CABFON010032318.1	gb|RJWM01050478.1|	Dasyprocta punctata isolate BS37 DasPun_flattened_line_100907, whole genome shotgun sequence	98.416	505	5	3	398	900	9044	9547	0	885
Rodentia	CABFON010032319.1	gb|RJWM01002250.1|	Dasyprocta punctata isolate BS37 DasPun_flattened_line_4495, whole genome shotgun sequence	98.415	568	8	1	333	900	123997	123431	0	998
Rodentia	CABFON010032321.1	gb|RJWM01005402.1|	Dasyprocta punctata isolate BS37 DasPun_flattened_line_10799, whole genome shotgun sequence	98.63	438	6	0	1	438	54747	54310	0	776
Rodentia	CABFON010032325.1	gb|RJWM01037431.1|	Dasyprocta punctata isolate BS37 DasPun_flattened_line_74827, whole genome shotgun sequence	99.556	900	4	0	1	900	14848	15747	0	1640
Rodentia	CABFON010032363.1	gb|RJWM01004303.1|	Dasyprocta punctata isolate BS37 DasPun_flattened_line_8601, whole genome shotgun sequence	98.813	337	4	0	182	518	13113	13449	3.08e-167	601
Rodentia	CABFON010032369.1	gb|RJWM01007660.1|	Dasyprocta punctata isolate BS37 DasPun_flattened_line_15314, whole genome shotgun sequence	99.59	488	1	1	1	487	72268	72755	0	889
Rodentia	CABFON010032371.1	gb|RJWM01003102.1|	Dasyprocta punctata isolate BS37 DasPun_flattened_line_6199, whole genome shotgun sequence	98.812	421	5	0	479	899	68643	68223	0	750
Rodentia	CABFON010032373.1	gb|RJWM01000437.1|	Dasyprocta punctata isolate BS37 DasPun_flattened_line_872, whole genome shotgun sequence	98.776	899	11	0	1	899	22919	23817	0	1600
Rodentia	CABFON010032401.1	gb|RJWM01002797.1|	Dasyprocta punctata isolate BS37 DasPun_flattened_line_5589, whole genome shotgun sequence	99.263	407	2	1	98	504	7881	7476	0	734
Rodentia	CABFON010032406.1	gb|RJWM01000434.1|	Dasyprocta punctata isolate BS37 DasPun_flattened_line_866, whole genome shotgun sequence	99.318	440	3	0	265	704	183314	182875	0	797
Rodentia	CABFON010032408.1	gb|RJWM01014314.1|	Dasyprocta punctata isolate BS37 DasPun_flattened_line_28618, whole genome shotgun sequence	98.349	545	9	0	354	898	8156	7612	0	957
Rodentia	CABFON010032443.1	gb|RJWM01025044.1|	Dasyprocta punctata isolate BS37 DasPun_flattened_line_50067, whole genome shotgun sequence	99.632	543	2	0	226	768	27754	27212	0	992
Rodentia	CABFON010032445.1	gb|RJWM01012744.1|	Dasyprocta punctata isolate BS37 DasPun_flattened_line_25480, whole genome shotgun sequence	98.885	897	10	0	1	897	23664	22768	0	1602
Rodentia	CABFON010032446.1	gb|RJWM01107649.1|	Dasyprocta punctata isolate BS37 DasPun_flattened_line_215192, whole genome shotgun sequence	99.666	897	3	0	1	897	2337	1441	0	1640
Rodentia	CABFON010032448.1	gb|RJWM01020449.1|	Dasyprocta punctata isolate BS37 DasPun_flattened_line_40882, whole genome shotgun sequence	99.41	339	2	0	559	897	13549	13211	1.1e-171	616
Rodentia	CABFON010032450.1	gb|RJWM01015878.1|	Dasyprocta punctata isolate BS37 DasPun_flattened_line_31746, whole genome shotgun sequence	95.091	876	37	5	1	872	20426	19553	0	1375
Rodentia	CABFON010032452.1	gb|RJWM01004125.1|	Dasyprocta punctata isolate BS37 DasPun_flattened_line_8245, whole genome shotgun sequence	99.068	751	3	1	1	751	95881	96627	0	1345
Rodentia	CABFON010032456.1	gb|RJWM01037236.1|	Dasyprocta punctata isolate BS37 DasPun_flattened_line_74438, whole genome shotgun sequence	99.889	897	1	0	1	897	16139	17035	0	1652
Rodentia	CABFON010032485.1	gb|RJWM01003436.1|	Dasyprocta punctata isolate BS37 DasPun_flattened_line_6867, whole genome shotgun sequence	98.819	508	6	0	40	547	83279	83786	0	905
Rodentia	CABFON010032496.1	gb|RJWM01010590.1|	Dasyprocta punctata isolate BS37 DasPun_flattened_line_21173, whole genome shotgun sequence	98.237	624	10	1	274	896	2432	1809	0	1090
Rodentia	CABFON010032498.1	gb|RJWM01000730.1|	Dasyprocta punctata isolate BS37 DasPun_flattened_line_1458, whole genome shotgun sequence	99.33	896	6	0	1	896	158674	159569	0	1622
Rodentia	CABFON010032524.1	gb|RJWM01017037.1|	Dasyprocta punctata isolate BS37 DasPun_flattened_line_34063, whole genome shotgun sequence	99.007	604	6	0	1	604	40149	40752	0	1083
Rodentia	CABFON010032528.1	gb|RJWM01002043.1|	Dasyprocta punctata isolate BS37 DasPun_flattened_line_4082, whole genome shotgun sequence	98.083	626	12	0	1	626	113847	113222	0	1090
Rodentia	CABFON010032558.1	gb|RJWM01120166.1|	Dasyprocta punctata isolate BS37 DasPun_flattened_line_240217, whole genome shotgun sequence	100	357	0	0	1	357	1923	2279	0	660
Rodentia	CABFON010032602.1	gb|RJWM01019364.1|	Dasyprocta punctata isolate BS37 DasPun_flattened_line_38713, whole genome shotgun sequence	99.582	717	3	0	177	893	376	1092	0	1308
Rodentia	CABFON010032604.1	gb|RJWM01035424.1|	Dasyprocta punctata isolate BS37 DasPun_flattened_line_70818, whole genome shotgun sequence	98.911	459	5	0	435	893	14146	14604	0	821
Rodentia	CABFON010032613.1	gb|RJWM01026536.1|	Dasyprocta punctata isolate BS37 DasPun_flattened_line_53051, whole genome shotgun sequence	99.552	893	4	0	1	893	8375	9267	0	1628
Rodentia	CABFON010032615.1	gb|RJWM01003304.1|	Dasyprocta punctata isolate BS37 DasPun_flattened_line_6603, whole genome shotgun sequence	99.327	594	4	0	1	594	9404	9997	0	1075
Rodentia	CABFON010032617.1	gb|RJWM01011229.1|	Dasyprocta punctata isolate BS37 DasPun_flattened_line_22450, whole genome shotgun sequence	92.876	772	40	8	1	767	38122	38883	0	1107
Rodentia	CABFON010032660.1	gb|RJWM01007184.1|	Dasyprocta punctata isolate BS37 DasPun_flattened_line_14362, whole genome shotgun sequence	99.404	503	3	0	1	503	53556	53054	0	913
Rodentia	CABFON010032719.1	gb|RJWM01003716.1|	Dasyprocta punctata isolate BS37 DasPun_flattened_line_7427, whole genome shotgun sequence	99.443	539	2	1	354	891	35057	35595	0	977
Rodentia	CABFON010032720.1	gb|RJWM01003315.1|	Dasyprocta punctata isolate BS37 DasPun_flattened_line_6625, whole genome shotgun sequence	97.358	795	19	2	98	891	81725	82518	0	1351
Rodentia	CABFON010032799.1	gb|RJWM01000987.1|	Dasyprocta punctata isolate BS37 DasPun_flattened_line_1972, whole genome shotgun sequence	99.775	889	2	0	1	889	123639	124527	0	1631
Rodentia	CABFON010032833.1	gb|RJWM01013934.1|	Dasyprocta punctata isolate BS37 DasPun_flattened_line_27859, whole genome shotgun sequence	96.83	694	10	2	204	888	7837	8527	0	1149
Rodentia	CABFON010032838.1	gb|RJWM01003304.1|	Dasyprocta punctata isolate BS37 DasPun_flattened_line_6603, whole genome shotgun sequence	99.061	639	5	1	1	639	51586	52223	0	1146
Rodentia	CABFON010032841.1	gb|RJWM01004917.1|	Dasyprocta punctata isolate BS37 DasPun_flattened_line_9829, whole genome shotgun sequence	99.324	888	6	0	1	888	11806	10919	0	1607
Rodentia	CABFON010032872.1	gb|RJWM01001672.1|	Dasyprocta punctata isolate BS37 DasPun_flattened_line_3340, whole genome shotgun sequence	97.987	894	11	1	1	887	90002	90895	0	1544
Rodentia	CABFON010032873.1	gb|RJWM01000955.1|	Dasyprocta punctata isolate BS37 DasPun_flattened_line_1908, whole genome shotgun sequence	99.785	466	0	1	422	887	56755	56291	0	854
Rodentia	CABFON010032876.1	gb|RJWM01007458.1|	Dasyprocta punctata isolate BS37 DasPun_flattened_line_14910, whole genome shotgun sequence	97.564	903	6	1	1	887	27287	28189	0	1531
Rodentia	CABFON010032914.1	gb|RJWM01008022.1|	Dasyprocta punctata isolate BS37 DasPun_flattened_line_16038, whole genome shotgun sequence	95.552	652	25	4	1	649	12906	13556	0	1040
Rodentia	CABFON010032920.1	gb|RJWM01005589.1|	Dasyprocta punctata isolate BS37 DasPun_flattened_line_11173, whole genome shotgun sequence	99.349	461	2	1	426	886	33014	32555	0	833
Rodentia	CABFON010032922.1	gb|RJWM01033050.1|	Dasyprocta punctata isolate BS37 DasPun_flattened_line_66072, whole genome shotgun sequence	98.721	469	2	3	418	886	6809	7273	0	830
Rodentia	CABFON010032928.1	gb|RJWM01213313.1|	Dasyprocta punctata isolate BS37 DasPun_flattened_line_426470, whole genome shotgun sequence	98.658	596	5	1	291	886	925	333	0	1053
Rodentia	CABFON010032961.1	gb|RJWM01038084.1|	Dasyprocta punctata isolate BS37 DasPun_flattened_line_76133, whole genome shotgun sequence	94.206	535	28	2	351	885	15399	15930	0	813
Rodentia	CABFON010032964.1	gb|RJWM01000810.1|	Dasyprocta punctata isolate BS37 DasPun_flattened_line_1618, whole genome shotgun sequence	99.341	455	3	0	431	885	139351	138897	0	824
Rodentia	CABFON010032969.1	gb|RJWM01000338.1|	Dasyprocta punctata isolate BS37 DasPun_flattened_line_674, whole genome shotgun sequence	95.848	554	21	1	8	561	159547	158996	0	894
Rodentia	CABFON010032972.1	gb|RJWM01018218.1|	Dasyprocta punctata isolate BS37 DasPun_flattened_line_36423, whole genome shotgun sequence	98.2	889	12	1	1	885	18309	17421	0	1550
Rodentia	CABFON010033005.1	gb|RJWM01042293.1|	Dasyprocta punctata isolate BS37 DasPun_flattened_line_84550, whole genome shotgun sequence	99.661	884	3	0	1	884	6663	7546	0	1616
Rodentia	CABFON010033008.1	gb|RJWM01004494.1|	Dasyprocta punctata isolate BS37 DasPun_flattened_line_8983, whole genome shotgun sequence	95.789	380	6	2	326	696	30445	30823	2.34e-168	604
Rodentia	CABFON010033055.1	gb|RJWM01055330.1|	Dasyprocta punctata isolate BS37 DasPun_flattened_line_110604, whole genome shotgun sequence	98.756	884	7	2	3	883	5924	5042	0	1568
Rodentia	CABFON010033093.1	gb|RJWM01001173.1|	Dasyprocta punctata isolate BS37 DasPun_flattened_line_2343, whole genome shotgun sequence	98.413	882	10	1	1	882	98068	98945	0	1548
Rodentia	CABFON010033143.1	gb|RJWM01025292.1|	Dasyprocta punctata isolate BS37 DasPun_flattened_line_50563, whole genome shotgun sequence	99.092	881	8	0	1	881	11767	12647	0	1583
Rodentia	CABFON010033144.1	gb|RJWM01000806.1|	Dasyprocta punctata isolate BS37 DasPun_flattened_line_1610, whole genome shotgun sequence	99.153	590	3	2	292	881	164588	165175	0	1061
Rodentia	CABFON010033149.1	gb|RJWM01000208.1|	Dasyprocta punctata isolate BS37 DasPun_flattened_line_414, whole genome shotgun sequence	99.413	511	3	0	1	511	122373	121863	0	928
Rodentia	CABFON010033151.1	gb|RJWM01003128.1|	Dasyprocta punctata isolate BS37 DasPun_flattened_line_6251, whole genome shotgun sequence	97.885	520	3	1	1	520	106587	106076	0	893
Rodentia	CABFON010033194.1	gb|RJWM01014602.1|	Dasyprocta punctata isolate BS37 DasPun_flattened_line_29194, whole genome shotgun sequence	94.539	293	7	1	393	676	30989	31281	5.37e-120	444
Rodentia	CABFON010033198.1	gb|RJWM01014967.1|	Dasyprocta punctata isolate BS37 DasPun_flattened_line_29924, whole genome shotgun sequence	99.088	877	8	0	4	880	7182	6306	0	1576
Rodentia	CABFON010033235.1	gb|RJWM01021395.1|	Dasyprocta punctata isolate BS37 DasPun_flattened_line_42773, whole genome shotgun sequence	99.886	879	1	0	1	879	34387	35265	0	1618
Rodentia	CABFON010033269.1	gb|RJWM01013569.1|	Dasyprocta punctata isolate BS37 DasPun_flattened_line_27129, whole genome shotgun sequence	98.958	480	5	0	1	480	51042	50563	0	859
Rodentia	CABFON010033270.1	gb|RJWM01015945.1|	Dasyprocta punctata isolate BS37 DasPun_flattened_line_31880, whole genome shotgun sequence	99.772	878	2	0	1	878	33612	32735	0	1611
Rodentia	CABFON010033272.1	gb|RJWM01019160.1|	Dasyprocta punctata isolate BS37 DasPun_flattened_line_38305, whole genome shotgun sequence	85.618	890	95	25	1	878	33536	34404	0	904
Rodentia	CABFON010033274.1	gb|RJWM01001416.1|	Dasyprocta punctata isolate BS37 DasPun_flattened_line_2829, whole genome shotgun sequence	99.145	702	3	1	1	699	62713	62012	0	1260
Rodentia	CABFON010033276.1	gb|RJWM01001698.1|	Dasyprocta punctata isolate BS37 DasPun_flattened_line_3392, whole genome shotgun sequence	98.862	879	9	1	1	878	106229	107107	0	1567
Rodentia	CABFON010033308.1	gb|RJWM01013781.1|	Dasyprocta punctata isolate BS37 DasPun_flattened_line_27553, whole genome shotgun sequence	98.295	880	13	2	1	878	15684	14805	0	1541
Rodentia	CABFON010033337.1	gb|RJWM01076978.1|	Dasyprocta punctata isolate BS37 DasPun_flattened_line_153877, whole genome shotgun sequence	90.397	781	64	10	100	876	4407	3634	0	1016
Rodentia	CABFON010033344.1	gb|RJWM01036553.1|	Dasyprocta punctata isolate BS37 DasPun_flattened_line_73074, whole genome shotgun sequence	99.598	498	2	0	1	498	15575	16072	0	909
Rodentia	CABFON010033349.1	gb|RJWM01032965.1|	Dasyprocta punctata isolate BS37 DasPun_flattened_line_65902, whole genome shotgun sequence	98.082	417	7	1	461	876	19240	19656	0	725
Rodentia	CABFON010033355.1	gb|RJWM01024501.1|	Dasyprocta punctata isolate BS37 DasPun_flattened_line_48981, whole genome shotgun sequence	95.886	875	36	0	2	876	21007	21881	0	1417
Rodentia	CABFON010033379.1	gb|RJWM01011503.1|	Dasyprocta punctata isolate BS37 DasPun_flattened_line_22998, whole genome shotgun sequence	94.802	481	21	3	1	479	34456	34934	0	747
Rodentia	CABFON010033386.1	gb|RJWM01007935.1|	Dasyprocta punctata isolate BS37 DasPun_flattened_line_15864, whole genome shotgun sequence	98.171	875	16	0	1	875	9337	10211	0	1528
Rodentia	CABFON010033387.1	gb|RJWM01000156.1|	Dasyprocta punctata isolate BS37 DasPun_flattened_line_310, whole genome shotgun sequence	100	475	0	0	401	875	110804	111278	0	878
Rodentia	CABFON010033389.1	gb|RJWM01011437.1|	Dasyprocta punctata isolate BS37 DasPun_flattened_line_22866, whole genome shotgun sequence	99.25	400	3	0	476	875	7058	7457	0	723
Rodentia	CABFON010033413.1	gb|RJWM01037637.1|	Dasyprocta punctata isolate BS37 DasPun_flattened_line_75239, whole genome shotgun sequence	94.47	886	37	5	1	875	4856	5740	0	1354
Rodentia	CABFON010033418.1	gb|RJWM01007297.1|	Dasyprocta punctata isolate BS37 DasPun_flattened_line_14588, whole genome shotgun sequence	99.744	391	1	0	484	874	25977	25587	0	717
Rodentia	CABFON010033427.1	gb|RJWM01002149.1|	Dasyprocta punctata isolate BS37 DasPun_flattened_line_4294, whole genome shotgun sequence	100	600	0	0	59	658	115366	115965	0	1109
Rodentia	CABFON010033464.1	gb|RJWM01003494.1|	Dasyprocta punctata isolate BS37 DasPun_flattened_line_6983, whole genome shotgun sequence	100	339	0	0	1	339	51675	52013	4.92e-175	627
Rodentia	CABFON010033468.1	gb|RJWT010028369.1|	Cuniculus paca isolate BS43 CunPac_flattened_line_56709, whole genome shotgun sequence	88.611	720	70	10	1	719	1721	1013	0	865
Rodentia	CABFON010033509.1	gb|RJWM01002395.1|	Dasyprocta punctata isolate BS37 DasPun_flattened_line_4785, whole genome shotgun sequence	95.183	519	19	5	356	872	6751	6237	0	815
[truncated: 11,894 more rows]

## Sheet: S5 - Composition of simulated d
Table S5: Composition of simulated dataset
[truncated: 55 more rows]

## Sheet: S6 - Simulation results before 
Table S6: Screening results of simulated datasets before decontamination
[truncated: 1,455 more rows]

[truncated: 7 more sheets: S7 - Simulation results after d, S8 - Simulated read origin afte, S9 - Simulation Summary Statist, S10 - Ancient and modern datase, S11 - Screening results before , S12 - Screening results after d, S13 - Trichuris trichiura BLAST]
